# Supplementary material for: Phenyl N-(4-methoxy­phen­yl)carbamate
Source: Acta Crystallogr Sect E Struct Rep Online. 2009 Jul 25;65(Pt 8):o1997. doi: 10.1107/S1600536809028785 (PMC2977260; doi:10.1107/S1600536809028785)
Supplement: Supplementary file 1 [file e-65-o1997-sup1.cif]

##############################################################################
###                                                                        ###
###        Electronic paper (Acta Crystallographica Section E)             ###
###                                                                        ###
##############################################################################
#                                                                            #
# This CIF contains the data in a paper accepted for publication in Acta     #
# Crystallographica Section E. It conforms to the requirements of Notes      #
# for Authors for Section E, and has been peer reviewed under the auspices   #
# of the IUCr Commission on Journals.                                        #
#                                                                            #
# Full details of the Crystallographic Information File format               #
# are given in the paper "The Crystallographic Information File (CIF):       #
# a New Standard Archive File for Crystallography" by S. R. Hall, F. H.      #
# Allen and I. D. Brown [Acta Cryst. (1991), A47, 655-685].                  #
#                                                                            #
# The current version of the core CIF dictionary is obtainable from          #
# ftp://ftp.iucr.org/pub/cif_core.dic. The current version number is 2.4.    #
#                                                                            #
# Software is freely available for graphical display of the structure(s) in  #
# this CIF.  For information consult the CIF home page http://www.iucr.org/  #
# cif/home.html                                                              #
#                                                                            #
# This file may be used for bona fide research purposes within the           #
# scientific community so long as proper attribution is given to the journal # 
# article from which it was obtained.                                        #
#                                                                            #
##############################################################################
                                             
data_global
_audit_creation_method     'from SHELXL97 CIF and IUCr SHELXL97-template'
_journal_date_recd_electronic     2009-07-18
_journal_date_accepted     2009-07-21
_journal_name_full     'Acta Crystallographica, Section E'
_journal_year     2009
_journal_volume     65
_journal_issue      8
_journal_page_first     o1997
_journal_page_last     o1997
_journal_paper_category     QO
_journal_coeditor_code     HK2744
_publ_contact_author_name     ' Zheng Fang'
_publ_contact_author_address
;
School of Pharmaceutical Sciences,
Nanjing University of Technolgy,
Xinmofan Road No. 5 Nanjing,
Nanjing 210009
People's Republic of China
;
_publ_contact_author_email     fzcpu@163.com
_publ_contact_author_fax     ?
_publ_contact_author_phone     '86 25 83498827'
_publ_section_title
;
Phenyl <i>N</i>-(4-methoxyphenyl)carbamate
;
loop_
    _publ_author_name
    _publ_author_address
    'Zheng Fang'
;
School of Pharmaceutical Sciences,
Nanjing University of Technology,
Nanjing 210009
People's Republic of China
;
    'Yong-Lu Wang'
;
School of Pharmaceutical Sciences,
Nanjing University of Technology,
Nanjing 210009
People's Republic of China
;
    'Li-Li Ren'
;
School of Pharmaceutical Sciences,
Nanjing University of Technology,
Nanjing 210009
People's Republic of China
;
    'Ping Wei'
;
School of Biotechnology and Pharmaceutical Engineering,
Nanjing University of Technology,
Nanjing 210009
People's Republic of China
;
data_I
_audit_creation_method     SHELXL-97
_chemical_name_systematic
;
Phenyl <i>N</i>-(4-methoxyphenyl)carbamate
;
_chemical_name_common     ?
_chemical_formula_moiety     'C14 H13 N O3'
_chemical_formula_sum     'C14 H13 N O3'
_chemical_formula_iupac     'C14 H13 N O3'
_chemical_formula_weight     243.25
_chemical_melting_point     ?
_symmetry_cell_setting     monoclinic
_symmetry_space_group_name_H-M     'P 21/n'
_symmetry_space_group_name_Hall     '-P 2yn'
loop_
    _symmetry_equiv_pos_as_xyz
    'x, y, z'
    '-x+1/2, y+1/2, -z+1/2'
    '-x, -y, -z'
    'x-1/2, -y-1/2, z-1/2'
_cell_length_a     9.869(2)
_cell_length_b     10.870(2)
_cell_length_c     23.319(5)
_cell_angle_alpha     90.00
_cell_angle_beta     100.27(3)
_cell_angle_gamma     90.00
_cell_volume     2461.5(9)
_cell_formula_units_Z     8
_cell_measurement_reflns_used     25
_cell_measurement_theta_min     10
_cell_measurement_theta_max     13
_cell_measurement_temperature     294(2)
_exptl_crystal_description     block
_exptl_crystal_colour     colorless
_exptl_crystal_size_max     0.30
_exptl_crystal_size_mid     0.20
_exptl_crystal_size_min     0.10
_exptl_crystal_density_diffrn     1.313
_exptl_crystal_density_meas     ?
_exptl_crystal_density_method     'not measured'
_exptl_crystal_F_000     1024
_exptl_absorpt_coefficient_mu     0.093
_exptl_absorpt_correction_type     psi-scan
_exptl_absorpt_process_details     '(North <i>et al.</i>,  1968)'
_exptl_absorpt_correction_T_min     0.9726
_exptl_absorpt_correction_T_max     0.9908
_exptl_special_details
;
;
_diffrn_ambient_temperature     294(2)
_diffrn_radiation_type     MoK\a
_diffrn_radiation_wavelength     0.71073
_diffrn_radiation_source     'fine-focus sealed tube'
_diffrn_radiation_monochromator     graphite
_diffrn_measurement_device_type     'Enraf--Nonius CAD-4'
_diffrn_measurement_method     '\w/2\q'
_diffrn_detector_area_resol_mean     ?
_diffrn_reflns_number     4733
_diffrn_reflns_av_R_equivalents     0.0448
_diffrn_reflns_av_sigmaI/netI     0.0653
_diffrn_reflns_theta_min     1.78
_diffrn_reflns_theta_max     25.29
_diffrn_reflns_theta_full     25.29
_diffrn_measured_fraction_theta_max     0.997
_diffrn_measured_fraction_theta_full     0.997
_diffrn_reflns_limit_h_min     0
_diffrn_reflns_limit_h_max     11
_diffrn_reflns_limit_k_min     0
_diffrn_reflns_limit_k_max     13
_diffrn_reflns_limit_l_min     -28
_diffrn_reflns_limit_l_max     27
_diffrn_standards_number     3
_diffrn_standards_interval_count     ?
_diffrn_standards_interval_time     120
_diffrn_standards_decay_%     1
_refine_special_details
;
Refinement of <i>F</i>^2^ against ALL reflections. The weighted <i>R</i>-factor
<i>wR</i> and goodness of fit <i>S</i> are based on <i>F</i>^2^, conventional
<i>R</i>-factors <i>R</i> are based on <i>F</i>, with <i>F</i> set to zero for
negative <i>F</i>^2^. The threshold expression of <i>F</i>^2^ >
\s(<i>F</i>^2^) is used only for calculating <i>R</i>-factors(gt) <i>etc</i>.
and is not relevant to the choice of reflections for refinement.
<i>R</i>-factors based on <i>F</i>^2^ are statistically about twice as large
as those based on <i>F</i>, and <i>R</i>- factors based on ALL data will be
even larger.
;
_reflns_number_total     4459
_reflns_number_gt     2109
_reflns_threshold_expression     I>2\s(I)
_refine_ls_structure_factor_coef     Fsqd
_refine_ls_matrix_type     full
_refine_ls_R_factor_all     0.1455
_refine_ls_R_factor_gt     0.0686
_refine_ls_wR_factor_gt     0.1558
_refine_ls_wR_factor_ref     0.1842
_refine_ls_goodness_of_fit_ref     1.030
_refine_ls_restrained_S_all     1.075
_refine_ls_number_reflns     4459
_refine_ls_number_parameters     319
_refine_ls_number_restraints     0
_refine_ls_hydrogen_treatment     constr
_refine_ls_weighting_scheme     calc
_refine_ls_weighting_details
                   'calc w=1/[\s^2^(Fo^2^)+(0.08P)^2^] where P=(Fo^2^+2Fc^2^)/3'
_atom_sites_solution_hydrogens     geom
_atom_sites_solution_primary     direct
_atom_sites_solution_secondary     difmap
_refine_ls_shift/su_max     0.000
_refine_ls_shift/su_mean     0.000
_refine_diff_density_max     0.433
_refine_diff_density_min     -0.340
_refine_ls_extinction_method     none
_refine_ls_extinction_coef     ?
loop_
    _atom_type_symbol
    _atom_type_description
    _atom_type_scat_dispersion_real
    _atom_type_scat_dispersion_imag
    _atom_type_scat_source
    'C' 'C' 0.0033 0.0016
                         'International Tables Vol C Tables 4.2.6.8 and 6.1.1.4'
    'H' 'H' 0.0000 0.0000
                         'International Tables Vol C Tables 4.2.6.8 and 6.1.1.4'
    'N' 'N' 0.0061 0.0033
                         'International Tables Vol C Tables 4.2.6.8 and 6.1.1.4'
    'O' 'O' 0.0106 0.0060
                         'International Tables Vol C Tables 4.2.6.8 and 6.1.1.4'
_computing_data_collection     'CAD-4 Software (Enraf--Nonius, 1989)'
_computing_cell_refinement     'CAD-4 Software (Enraf--Nonius, 1989)'
_computing_data_reduction     'XCAD4 (Harms & Wocadlo, 1995)'
_computing_structure_solution     'SHELXS97 (Sheldrick, 2008)'
_computing_structure_refinement     'SHELXL97 (Sheldrick, 2008)'
_computing_molecular_graphics
                  'ORTEP-3 for Windows (Farrugia, 1997) and PLATON (Spek, 2009)'
_computing_publication_material     'SHELXL97 (Sheldrick, 2008)'
loop_
    _atom_site_type_symbol
    _atom_site_label
    _atom_site_fract_x
    _atom_site_fract_y
    _atom_site_fract_z
    _atom_site_U_iso_or_equiv
    _atom_site_adp_type
    _atom_site_calc_flag
    _atom_site_refinement_flags
    _atom_site_occupancy
    _atom_site_disorder_assembly
    _atom_site_disorder_group
    O O1 1.0212(2) 0.7911(3) 0.03978(13) 0.0894(8) Uani d . 1 . .
    O O2 0.8011(2) 0.7329(2) 0.01287(11) 0.0730(8) Uani d . 1 . .
    O O3 0.6882(3) 0.3624(3) -0.20767(12) 0.0811(8) Uani d . 1 . .
    O O4 1.4527(2) 0.6417(3) -0.07369(12) 0.0818(9) Uani d . 1 . .
    O O5 1.2693(2) 0.7162(2) -0.03922(11) 0.0731(8) Uani d . 1 . .
    O O6 1.4470(2) 1.1216(2) 0.16973(11) 0.0725(8) Uani d . 1 . .
    N N1 0.9696(3) 0.6635(3) -0.03360(15) 0.0730(9) Uani d . 1 . .
    H H1A 1.0567 0.6696 -0.0331 0.088 Uiso calc R 1 . .
    N N2 1.4897(3) 0.7712(3) -0.00016(13) 0.0618(8) Uani d . 1 . .
    H H2B 1.5736 0.7542 -0.0026 0.074 Uiso calc R 1 . .
    C C1 0.9618(5) 1.0279(5) 0.1698(3) 0.1066(17) Uani d DU 1 . .
    H H1B 0.9538 1.0851 0.1986 0.128 Uiso calc R 1 . .
    C C2 1.0165(5) 0.9067(6) 0.1852(2) 0.1185(18) Uani d DU 1 . .
    H H2A 1.0409 0.8824 0.2239 0.142 Uiso calc R 1 . .
    C C3 1.0310(4) 0.8289(5) 0.1404(2) 0.0975(15) Uani d U 1 . .
    H H3A 1.0668 0.7505 0.1486 0.117 Uiso calc R 1 . .
    C C4 0.9940(3) 0.8648(4) 0.08460(18) 0.0628(10) Uani d DU 1 . .
    C C5 0.9390(4) 0.9807(4) 0.07198(19) 0.0745(11) Uani d DU 1 . .
    H H5A 0.9125 1.0061 0.0335 0.089 Uiso calc R 1 . .
    C C6 0.9246(4) 1.0556(5) 0.1160(2) 0.0919(14) Uani d U 1 . .
    H H6A 0.8851 1.1325 0.1069 0.110 Uiso calc R 1 . .
    C C7 0.9180(4) 0.7285(4) 0.0059(2) 0.0894(8) Uani d . 1 . .
    C C8 0.8940(4) 0.5852(3) -0.07637(18) 0.0628(10) Uani d . 1 . .
    C C9 0.7833(4) 0.5173(4) -0.06612(18) 0.0689(11) Uani d . 1 . .
    H H9A 0.7568 0.5211 -0.0298 0.083 Uiso calc R 1 . .
    C C10 0.7113(4) 0.4439(4) -0.10902(17) 0.0684(11) Uani d . 1 . .
    H H10A 0.6362 0.3990 -0.1016 0.082 Uiso calc R 1 . .
    C C11 0.7492(4) 0.4364(4) -0.16274(18) 0.0627(10) Uani d . 1 . .
    C C12 0.8617(4) 0.5036(4) -0.17297(18) 0.0724(11) Uani d . 1 . .
    H H12A 0.8891 0.4986 -0.2090 0.087 Uiso calc R 1 . .
    C C13 0.9328(4) 0.5771(4) -0.13035(19) 0.0736(11) Uani d . 1 . .
    H H13A 1.0079 0.6221 -0.1378 0.088 Uiso calc R 1 . .
    C C14 0.5858(5) 0.2793(4) -0.1969(2) 0.0984(15) Uani d . 1 . .
    H H14A 0.5518 0.2336 -0.2317 0.148 Uiso calc R 1 . .
    H H14B 0.5115 0.3242 -0.1852 0.148 Uiso calc R 1 . .
    H H14C 0.6245 0.2236 -0.1664 0.148 Uiso calc R 1 . .
    C C15 1.2046(4) 0.4562(5) -0.2066(2) 0.0894(14) Uani d . 1 . .
    H H15A 1.1504 0.4138 -0.2370 0.107 Uiso calc R 1 . .
    C C16 1.2464(5) 0.5728(5) -0.2151(2) 0.0938(14) Uani d . 1 . .
    H H16A 1.2203 0.6100 -0.2513 0.113 Uiso calc R 1 . .
    C C17 1.3267(4) 0.6362(4) -0.17070(19) 0.0764(12) Uani d . 1 . .
    H H17A 1.3553 0.7160 -0.1765 0.092 Uiso calc R 1 . .
    C C18 1.3637(3) 0.5799(4) -0.11805(17) 0.0645(11) Uani d . 1 . .
    C C19 1.3217(4) 0.4635(4) -0.1092(2) 0.0778(12) Uani d . 1 . .
    H H19A 1.3471 0.4261 -0.0730 0.093 Uiso calc R 1 . .
    C C20 1.2418(5) 0.4019(4) -0.1541(3) 0.0903(14) Uani d . 1 . .
    H H20A 1.2130 0.3220 -0.1484 0.108 Uiso calc R 1 . .
    C C21 1.3919(4) 0.7121(3) -0.03685(16) 0.0584(10) Uani d . 1 . .
    C C22 1.4700(3) 0.8590(3) 0.04237(15) 0.0526(9) Uani d . 1 . .
    C C23 1.5852(3) 0.9022(4) 0.07914(16) 0.0629(10) Uani d . 1 . .
    H H23A 1.6716 0.8719 0.0758 0.075 Uiso calc R 1 . .
    C C24 1.5739(4) 0.9892(4) 0.12045(17) 0.0661(11) Uani d . 1 . .
    H H24A 1.6528 1.0165 0.1451 0.079 Uiso calc R 1 . .
    C C25 1.4473(3) 1.0370(3) 0.12614(15) 0.0554(9) Uani d . 1 . .
    C C26 1.3334(3) 0.9931(4) 0.09065(16) 0.0646(10) Uani d . 1 . .
    H H26A 1.2471 1.0230 0.0944 0.078 Uiso calc R 1 . .
    C C27 1.3439(3) 0.9049(4) 0.04911(17) 0.0688(11) Uani d . 1 . .
    H H27A 1.2645 0.8760 0.0253 0.083 Uiso calc R 1 . .
    C C28 1.3265(4) 1.1931(4) 0.16771(19) 0.0853(13) Uani d . 1 . .
    H H28A 1.3391 1.2493 0.2000 0.128 Uiso calc R 1 . .
    H H28B 1.2499 1.1400 0.1699 0.128 Uiso calc R 1 . .
    H H28C 1.3089 1.2386 0.1319 0.128 Uiso calc R 1 . .
loop_
    _atom_site_aniso_label
    _atom_site_aniso_U_11
    _atom_site_aniso_U_22
    _atom_site_aniso_U_33
    _atom_site_aniso_U_12
    _atom_site_aniso_U_13
    _atom_site_aniso_U_23
    O1 0.0469(13) 0.107(2) 0.118(2) -0.0070(13) 0.0267(13) -0.0378(17)
    O2 0.0419(13) 0.0875(19) 0.092(2) 0.0005(13) 0.0174(12) -0.0078(15)
    O3 0.085(2) 0.085(2) 0.0725(19) -0.0031(17) 0.0130(15) 0.0021(17)
    O4 0.0475(14) 0.114(2) 0.0847(19) -0.0007(15) 0.0136(14) -0.0360(18)
    O5 0.0390(14) 0.095(2) 0.0863(19) -0.0060(14) 0.0130(12) -0.0183(16)
    O6 0.0538(15) 0.0753(18) 0.0846(19) 0.0041(14) 0.0023(13) -0.0187(16)
    N1 0.0414(16) 0.081(2) 0.100(2) -0.0004(17) 0.0213(17) -0.009(2)
    N2 0.0363(14) 0.088(2) 0.0609(18) 0.0009(16) 0.0069(13) -0.0087(18)
    C1 0.072(3) 0.141(4) 0.104(4) -0.021(3) 0.009(3) -0.049(4)
    C2 0.098(4) 0.176(5) 0.076(3) 0.010(4) -0.001(3) 0.023(3)
    C3 0.083(3) 0.107(4) 0.101(3) 0.033(3) 0.012(3) 0.033(3)
    C4 0.0358(18) 0.075(3) 0.077(3) -0.0032(19) 0.0079(18) -0.004(2)
    C5 0.058(2) 0.097(3) 0.069(3) 0.009(2) 0.014(2) 0.018(2)
    C6 0.074(3) 0.083(3) 0.119(4) -0.010(3) 0.018(3) -0.008(3)
    C7 0.0469(13) 0.107(2) 0.118(2) -0.0070(13) 0.0267(13) -0.0378(17)
    C8 0.046(2) 0.059(2) 0.087(3) 0.0060(19) 0.019(2) 0.002(2)
    C9 0.058(2) 0.079(3) 0.073(3) -0.001(2) 0.023(2) 0.005(2)
    C10 0.057(2) 0.081(3) 0.072(3) -0.005(2) 0.022(2) 0.007(2)
    C11 0.059(2) 0.057(2) 0.073(3) 0.008(2) 0.011(2) 0.006(2)
    C12 0.074(3) 0.066(3) 0.084(3) 0.004(2) 0.035(2) -0.002(2)
    C13 0.061(2) 0.069(3) 0.100(3) -0.003(2) 0.039(2) -0.001(3)
    C14 0.091(3) 0.102(4) 0.103(4) -0.026(3) 0.017(3) 0.001(3)
    C15 0.061(3) 0.111(4) 0.096(4) -0.008(3) 0.015(3) -0.037(3)
    C16 0.086(3) 0.122(4) 0.072(3) 0.000(3) 0.010(3) 0.000(3)
    C17 0.071(3) 0.081(3) 0.075(3) -0.014(2) 0.008(2) 0.002(3)
    C18 0.041(2) 0.088(3) 0.065(3) 0.002(2) 0.0099(19) -0.014(2)
    C19 0.070(3) 0.079(3) 0.086(3) -0.004(2) 0.016(2) 0.009(3)
    C20 0.077(3) 0.081(3) 0.113(4) -0.015(3) 0.018(3) -0.010(3)
    C21 0.046(2) 0.066(3) 0.063(2) 0.002(2) 0.0094(19) 0.002(2)
    C22 0.0417(19) 0.062(2) 0.054(2) -0.0021(18) 0.0065(16) 0.007(2)
    C23 0.0374(19) 0.081(3) 0.069(2) -0.0005(19) 0.0063(17) -0.001(2)
    C24 0.043(2) 0.082(3) 0.069(3) -0.003(2) -0.0026(17) -0.003(2)
    C25 0.041(2) 0.064(3) 0.059(2) 0.0010(18) 0.0039(17) 0.003(2)
    C26 0.042(2) 0.082(3) 0.070(3) 0.007(2) 0.0102(18) -0.007(2)
    C27 0.0359(19) 0.087(3) 0.081(3) 0.0007(19) 0.0022(18) -0.012(2)
    C28 0.066(3) 0.087(3) 0.103(3) 0.012(2) 0.015(2) -0.021(3)
_geom_special_details
;
All e.s.d.'s (except the e.s.d. in the dihedral angle between two l.s. planes)
are estimated using the full covariance matrix. The cell e.s.d.'s are taken
into account individually in the estimation of e.s.d.'s in distances, angles
and torsion angles; correlations between e.s.d.'s in cell parameters are only
used when they are defined by crystal symmetry. An approximate (isotropic)
treatment of cell e.s.d.'s is used for estimating e.s.d.'s involving l.s.
planes.
;
loop_
    _geom_bond_atom_site_label_1
    _geom_bond_atom_site_label_2
    _geom_bond_site_symmetry_2
    _geom_bond_distance
    _geom_bond_publ_flag
    O1 C7 . 1.355(5) ?
    O1 C4 . 1.381(4) ?
    O2 C7 . 1.195(4) ?
    O3 C11 . 1.372(4) ?
    O3 C14 . 1.411(4) ?
    O4 C21 . 1.366(4) ?
    O4 C18 . 1.403(4) ?
    O5 C21 . 1.203(4) ?
    O6 C25 . 1.371(4) ?
    O6 C28 . 1.414(4) ?
    N1 C7 . 1.332(5) ?
    N1 C8 . 1.418(5) ?
    N1 H1A . 0.8600 ?
    N2 C21 . 1.335(4) ?
    N2 C22 . 1.414(4) ?
    N2 H2B . 0.8600 ?
    C1 C6 . 1.279(6) ?
    C1 C2 . 1.445(4) ?
    C1 H1B . 0.9300 ?
    C2 C3 . 1.371(7) ?
    C2 H2A . 0.9300 ?
    C3 C4 . 1.344(5) ?
    C3 H3A . 0.9300 ?
    C4 C5 . 1.383(5) ?
    C5 C6 . 1.337(6) ?
    C5 H5A . 0.9300 ?
    C6 H6A . 0.9300 ?
    C8 C9 . 1.374(5) ?
    C8 C13 . 1.382(5) ?
    C9 C10 . 1.374(5) ?
    C9 H9A . 0.9300 ?
    C10 C11 . 1.372(5) ?
    C10 H10A . 0.9300 ?
    C11 C12 . 1.385(5) ?
    C12 C13 . 1.367(5) ?
    C12 H12A . 0.9300 ?
    C13 H13A . 0.9300 ?
    C14 H14A . 0.9600 ?
    C14 H14B . 0.9600 ?
    C14 H14C . 0.9600 ?
    C15 C20 . 1.349(6) ?
    C15 C16 . 1.358(6) ?
    C15 H15A . 0.9300 ?
    C16 C17 . 1.371(6) ?
    C16 H16A . 0.9300 ?
    C17 C18 . 1.362(5) ?
    C17 H17A . 0.9300 ?
    C18 C19 . 1.359(5) ?
    C19 C20 . 1.369(6) ?
    C19 H19A . 0.9300 ?
    C20 H20A . 0.9300 ?
    C22 C27 . 1.376(5) ?
    C22 C23 . 1.378(5) ?
    C23 C24 . 1.368(5) ?
    C23 H23A . 0.9300 ?
    C24 C25 . 1.382(5) ?
    C24 H24A . 0.9300 ?
    C25 C26 . 1.357(5) ?
    C26 C27 . 1.380(5) ?
    C26 H26A . 0.9300 ?
    C27 H27A . 0.9300 ?
    C28 H28A . 0.9600 ?
    C28 H28B . 0.9600 ?
    C28 H28C . 0.9600 ?
loop_
    _geom_angle_atom_site_label_1
    _geom_angle_atom_site_label_2
    _geom_angle_atom_site_label_3
    _geom_angle_site_symmetry_1
    _geom_angle_site_symmetry_3
    _geom_angle
    _geom_angle_publ_flag
    C7 O1 C4 . . 120.3(3) ?
    C11 O3 C14 . . 118.0(3) ?
    C21 O4 C18 . . 116.4(3) ?
    C25 O6 C28 . . 117.2(3) ?
    C7 N1 C8 . . 125.9(3) ?
    C7 N1 H1A . . 117.0 ?
    C8 N1 H1A . . 117.0 ?
    C21 N2 C22 . . 126.9(3) ?
    C21 N2 H2B . . 116.6 ?
    C22 N2 H2B . . 116.6 ?
    C6 C1 C2 . . 119.2(5) ?
    C6 C1 H1B . . 120.4 ?
    C2 C1 H1B . . 120.4 ?
    C3 C2 C1 . . 117.2(5) ?
    C3 C2 H2A . . 121.4 ?
    C1 C2 H2A . . 121.4 ?
    C4 C3 C2 . . 120.8(5) ?
    C4 C3 H3A . . 119.6 ?
    C2 C3 H3A . . 119.6 ?
    C3 C4 O1 . . 120.5(4) ?
    C3 C4 C5 . . 119.9(4) ?
    O1 C4 C5 . . 119.3(4) ?
    C6 C5 C4 . . 118.9(4) ?
    C6 C5 H5A . . 120.5 ?
    C4 C5 H5A . . 120.5 ?
    C1 C6 C5 . . 123.9(5) ?
    C1 C6 H6A . . 118.1 ?
    C5 C6 H6A . . 118.1 ?
    O2 C7 N1 . . 127.8(4) ?
    O2 C7 O1 . . 123.0(4) ?
    N1 C7 O1 . . 109.2(3) ?
    C9 C8 C13 . . 118.8(4) ?
    C9 C8 N1 . . 122.3(4) ?
    C13 C8 N1 . . 118.8(3) ?
    C8 C9 C10 . . 120.6(4) ?
    C8 C9 H9A . . 119.7 ?
    C10 C9 H9A . . 119.7 ?
    C11 C10 C9 . . 120.6(4) ?
    C11 C10 H10A . . 119.7 ?
    C9 C10 H10A . . 119.7 ?
    O3 C11 C10 . . 125.3(4) ?
    O3 C11 C12 . . 115.7(4) ?
    C10 C11 C12 . . 118.9(4) ?
    C13 C12 C11 . . 120.4(4) ?
    C13 C12 H12A . . 119.8 ?
    C11 C12 H12A . . 119.8 ?
    C12 C13 C8 . . 120.6(4) ?
    C12 C13 H13A . . 119.7 ?
    C8 C13 H13A . . 119.7 ?
    O3 C14 H14A . . 109.5 ?
    O3 C14 H14B . . 109.5 ?
    H14A C14 H14B . . 109.5 ?
    O3 C14 H14C . . 109.5 ?
    H14A C14 H14C . . 109.5 ?
    H14B C14 H14C . . 109.5 ?
    C20 C15 C16 . . 120.0(5) ?
    C20 C15 H15A . . 120.0 ?
    C16 C15 H15A . . 120.0 ?
    C15 C16 C17 . . 120.6(5) ?
    C15 C16 H16A . . 119.7 ?
    C17 C16 H16A . . 119.7 ?
    C18 C17 C16 . . 118.7(4) ?
    C18 C17 H17A . . 120.6 ?
    C16 C17 H17A . . 120.6 ?
    C19 C18 C17 . . 121.0(4) ?
    C19 C18 O4 . . 120.1(4) ?
    C17 C18 O4 . . 118.8(4) ?
    C18 C19 C20 . . 119.3(4) ?
    C18 C19 H19A . . 120.3 ?
    C20 C19 H19A . . 120.3 ?
    C15 C20 C19 . . 120.4(5) ?
    C15 C20 H20A . . 119.8 ?
    C19 C20 H20A . . 119.8 ?
    O5 C21 N2 . . 128.2(4) ?
    O5 C21 O4 . . 122.9(3) ?
    N2 C21 O4 . . 108.9(3) ?
    C27 C22 C23 . . 117.9(4) ?
    C27 C22 N2 . . 124.4(3) ?
    C23 C22 N2 . . 117.7(3) ?
    C24 C23 C22 . . 120.8(3) ?
    C24 C23 H23A . . 119.6 ?
    C22 C23 H23A . . 119.6 ?
    C23 C24 C25 . . 121.1(3) ?
    C23 C24 H24A . . 119.5 ?
    C25 C24 H24A . . 119.5 ?
    C26 C25 O6 . . 125.2(3) ?
    C26 C25 C24 . . 118.3(4) ?
    O6 C25 C24 . . 116.4(3) ?
    C25 C26 C27 . . 121.0(3) ?
    C25 C26 H26A . . 119.5 ?
    C27 C26 H26A . . 119.5 ?
    C22 C27 C26 . . 120.9(3) ?
    C22 C27 H27A . . 119.5 ?
    C26 C27 H27A . . 119.5 ?
    O6 C28 H28A . . 109.5 ?
    O6 C28 H28B . . 109.5 ?
    H28A C28 H28B . . 109.5 ?
    O6 C28 H28C . . 109.5 ?
    H28A C28 H28C . . 109.5 ?
    H28B C28 H28C . . 109.5 ?
loop_
    _geom_torsion_atom_site_label_1
    _geom_torsion_atom_site_label_2
    _geom_torsion_atom_site_label_3
    _geom_torsion_atom_site_label_4
    _geom_torsion_site_symmetry_1
    _geom_torsion_site_symmetry_2
    _geom_torsion_site_symmetry_3
    _geom_torsion_site_symmetry_4
    _geom_torsion
    _geom_torsion_publ_flag
    C6 C1 C2 C3 . . . . 2.7(8) ?
    C1 C2 C3 C4 . . . . -0.7(7) ?
    C2 C3 C4 O1 . . . . 173.6(4) ?
    C2 C3 C4 C5 . . . . -0.9(7) ?
    C7 O1 C4 C3 . . . . 106.2(5) ?
    C7 O1 C4 C5 . . . . -79.3(5) ?
    C3 C4 C5 C6 . . . . 0.5(6) ?
    O1 C4 C5 C6 . . . . -174.0(3) ?
    C2 C1 C6 C5 . . . . -3.3(7) ?
    C4 C5 C6 C1 . . . . 1.7(7) ?
    C8 N1 C7 O2 . . . . 0.3(8) ?
    C8 N1 C7 O1 . . . . 179.2(3) ?
    C4 O1 C7 O2 . . . . -0.4(7) ?
    C4 O1 C7 N1 . . . . -179.4(4) ?
    C7 N1 C8 C9 . . . . -34.6(6) ?
    C7 N1 C8 C13 . . . . 145.2(4) ?
    C13 C8 C9 C10 . . . . -0.8(6) ?
    N1 C8 C9 C10 . . . . 179.0(3) ?
    C8 C9 C10 C11 . . . . 0.5(6) ?
    C14 O3 C11 C10 . . . . -5.6(5) ?
    C14 O3 C11 C12 . . . . 171.3(3) ?
    C9 C10 C11 O3 . . . . 177.2(3) ?
    C9 C10 C11 C12 . . . . 0.3(6) ?
    O3 C11 C12 C13 . . . . -177.8(3) ?
    C10 C11 C12 C13 . . . . -0.7(6) ?
    C11 C12 C13 C8 . . . . 0.3(6) ?
    C9 C8 C13 C12 . . . . 0.4(6) ?
    N1 C8 C13 C12 . . . . -179.3(3) ?
    C20 C15 C16 C17 . . . . 0.2(7) ?
    C15 C16 C17 C18 . . . . 0.0(6) ?
    C16 C17 C18 C19 . . . . -0.3(6) ?
    C16 C17 C18 O4 . . . . 176.2(3) ?
    C21 O4 C18 C19 . . . . -91.7(4) ?
    C21 O4 C18 C17 . . . . 91.7(4) ?
    C17 C18 C19 C20 . . . . 0.4(6) ?
    O4 C18 C19 C20 . . . . -176.0(3) ?
    C16 C15 C20 C19 . . . . -0.1(7) ?
    C18 C19 C20 C15 . . . . -0.2(6) ?
    C22 N2 C21 O5 . . . . -4.3(6) ?
    C22 N2 C21 O4 . . . . 175.8(3) ?
    C18 O4 C21 O5 . . . . 4.5(6) ?
    C18 O4 C21 N2 . . . . -175.5(3) ?
    C21 N2 C22 C27 . . . . -5.7(6) ?
    C21 N2 C22 C23 . . . . 174.9(3) ?
    C27 C22 C23 C24 . . . . -0.8(5) ?
    N2 C22 C23 C24 . . . . 178.6(3) ?
    C22 C23 C24 C25 . . . . -0.7(6) ?
    C28 O6 C25 C26 . . . . -18.3(5) ?
    C28 O6 C25 C24 . . . . 165.1(3) ?
    C23 C24 C25 C26 . . . . 1.7(6) ?
    C23 C24 C25 O6 . . . . 178.6(3) ?
    O6 C25 C26 C27 . . . . -177.9(3) ?
    C24 C25 C26 C27 . . . . -1.3(6) ?
    C23 C22 C27 C26 . . . . 1.2(5) ?
    N2 C22 C27 C26 . . . . -178.1(3) ?
    C25 C26 C27 C22 . . . . -0.2(6) ?
loop_
    _geom_hbond_atom_site_label_D
    _geom_hbond_atom_site_label_H
    _geom_hbond_atom_site_label_A
    _geom_hbond_site_symmetry_A
    _geom_hbond_distance_DH
    _geom_hbond_distance_HA
    _geom_hbond_distance_DA
    _geom_hbond_angle_DHA
    N1 H1A O5 . 0.86 2.19 3.038(4) 170
    N2 H2B O2 1_655 0.86 2.22 3.062(4) 166
    C6 H6A O5 3_775 0.93 2.58 3.435(5) 153
    C9 H9A O2 . 0.93 2.52 2.967(5) 110
    C23 H23A O2 1_655 0.93 2.60 3.390(4) 144
    C27 H27A O5 . 0.93 2.30 2.907(5) 122
