# Supplementary material for: Phenyl N-(4-methoxy­phen­yl)carbamate
Source: Acta Crystallogr Sect E Struct Rep Online. 2009 Jul 25;65(Pt 8):o1997. doi: 10.1107/S1600536809028785 (PMC2977260; doi:10.1107/S1600536809028785)
Supplement: Supplementary file 2 [file e-65-o1997-Isup2.hkl]

# 
# h,k,l, Fc-squared, Fo-squared, sigma(Fo-squared) and status flag 
# 
data_I
_shelx_title ' X in P2(1)/n' 
_shelx_refln_list_code          4 
_shelx_F_calc_maximum      229.96 
_exptl_crystal_F_000      1024.00 
_reflns_d_resolution_high  0.8318 
 
loop_ 
 _symmetry_equiv_pos_as_xyz 
 'x, y, z' 
 '-x+1/2, y+1/2, -z+1/2' 
 '-x, -y, -z' 
 'x-1/2, -y-1/2, z-1/2' 
 
_cell_length_a     9.8690 
_cell_length_b    10.8700 
_cell_length_c    23.3190 
_cell_angle_alpha  90.000 
_cell_angle_beta  100.270 
_cell_angle_gamma  90.000 
 
_shelx_F_squared_multiplier     1.000 
 
loop_ 
 _refln_index_h 
 _refln_index_k 
 _refln_index_l 
 _refln_F_squared_calc 
 _refln_F_squared_meas 
 _refln_F_squared_sigma 
 _refln_observed_status 
   2   0   0     5007.08     4848.68     29.25 o 
   4   0   0     6430.43     6518.75     46.39 o 
   6   0   0       11.43       12.68      7.20 o 
   8   0   0      264.88      318.74     18.48 o 
  10   0   0       14.74       35.17     14.43 o 
   1   1   0      210.52      214.09      5.93 o 
   2   1   0     9880.52     9947.06    189.93 o 
   3   1   0     1337.80     1501.67     20.67 o 
   4   1   0      890.32      851.06     17.70 o 
   5   1   0      481.23      494.37     15.57 o 
   6   1   0      286.15      293.62     13.99 o 
   7   1   0      162.39      138.30     12.93 o 
   8   1   0      146.39      159.75     14.26 o 
   9   1   0       30.86       28.41     13.22 o 
  10   1   0       73.26       61.18     15.93 o 
  11   1   0        0.02        3.27     14.16 o 
   0   2   0     4753.98     5408.63     32.01 o 
   1   2   0     2817.45     2993.31     25.12 o 
   2   2   0     3077.35     2708.18     26.99 o 
   3   2   0      364.73      365.83     11.50 o 
   4   2   0     1044.58     1084.35     21.84 o 
   5   2   0        0.66       13.97      6.08 o 
   6   2   0      408.30      404.78     18.27 o 
   7   2   0       39.86       35.08     10.57 o 
   8   2   0      186.51      171.08     16.43 o 
   9   2   0       52.51       28.35     14.56 o 
  10   2   0      210.83      178.49     20.11 o 
  11   2   0       44.43       49.03     12.97 o 
   1   3   0      921.39      831.56     15.76 o 
   2   3   0        0.00        5.98      4.99 o 
   3   3   0      942.65      968.23     19.96 o 
   4   3   0     1750.82     1726.19     28.89 o 
   5   3   0       79.14       59.94      9.66 o 
   6   3   0       93.64       87.76     11.67 o 
   7   3   0        0.35        0.71     10.34 o 
   8   3   0      269.09      318.95     20.64 o 
   9   3   0       36.59       26.82     13.76 o 
  10   3   0       37.77       47.37     15.61 o 
  11   3   0        0.25        1.13     13.80 o 
   0   4   0      209.66      239.58     10.79 o 
   1   4   0     1156.10     1115.81     20.64 o 
   2   4   0     1072.40      926.40     19.69 o 
   3   4   0       12.46       11.60      6.69 o 
   4   4   0      139.88      131.45     11.38 o 
   5   4   0      565.43      564.56     20.77 o 
   6   4   0       69.01       79.79     11.97 o 
   7   4   0       22.36       13.40     11.35 o 
   8   4   0       11.56       14.53     14.53 o 
   9   4   0      117.60       96.87     18.50 o 
  10   4   0       40.70       42.16     16.79 o 
  11   4   0        7.91       22.97     13.95 o 
   1   5   0      126.97      116.78      9.69 o 
   2   5   0       61.26       75.81      8.68 o 
   3   5   0      747.72      754.21     21.36 o 
   4   5   0      338.73      317.29     16.77 o 
   5   5   0      384.61      379.65     18.83 o 
   6   5   0       75.26       81.14     13.22 o 
   7   5   0       93.12      104.42     15.54 o 
   8   5   0      383.14      445.73     28.98 o 
   9   5   0       12.29        7.55     16.05 o 
  10   5   0        2.43        4.67     15.35 o 
   0   6   0      221.19      264.38     13.98 o 
   1   6   0       42.48       59.53      9.48 o 
   2   6   0      461.01      456.48     18.28 o 
   3   6   0      162.81      189.03     13.54 o 
   4   6   0       55.66       67.03     11.17 o 
   5   6   0        6.19        7.94     10.82 o 
   6   6   0      403.36      455.61     23.86 o 
   7   6   0      406.94      378.32     24.74 o 
   8   6   0       88.93       71.27     18.12 o 
   9   6   0       28.66       44.97     15.23 o 
  10   6   0       15.08       18.94     17.06 o 
   1   7   0       23.10       11.61     10.00 o 
   2   7   0      216.52      282.52     16.65 o 
   3   7   0        0.45       12.38      8.63 o 
   4   7   0        9.49        7.21      8.98 o 
   5   7   0       31.29       42.35     12.79 o 
   6   7   0        1.58       16.91     13.88 o 
   7   7   0        2.17       14.37     14.37 o 
   8   7   0       22.14       27.09     15.93 o 
   9   7   0        7.18       32.37     14.59 o 
   0   8   0      206.32      193.17     15.12 o 
   1   8   0        4.06        3.95     10.50 o 
   2   8   0       78.77       85.84     14.12 o 
   3   8   0       10.14       25.89     12.42 o 
   4   8   0        2.75       14.43     10.94 o 
   5   8   0        3.38       14.34     14.34 o 
   6   8   0       56.64       43.17     16.75 o 
   7   8   0       14.37       11.46     16.85 o 
   8   8   0       18.89       26.84     17.17 o 
   9   8   0        6.65        6.98     15.66 o 
   1   9   0       56.83       56.65     15.87 o 
   2   9   0        2.53        9.33     10.55 o 
   3   9   0       70.18       92.37     13.68 o 
   4   9   0       58.34        7.91     16.85 o 
   5   9   0        0.36        0.91     12.72 o 
   6   9   0       51.16       93.32     16.16 o 
   7   9   0        3.81       15.29     15.29 o 
   8   9   0        7.83       23.73     15.27 o 
   0  10   0        1.12       21.83     11.49 o 
   1  10   0        0.04        5.71     11.85 o 
   2  10   0        2.03        2.56     14.81 o 
   3  10   0      190.35      167.10     20.92 o 
   4  10   0       97.62      111.05     19.16 o 
   5  10   0       19.90       34.62     16.40 o 
   6  10   0        4.45       16.66     15.08 o 
   7  10   0        0.00       22.80     15.17 o 
   1  11   0       34.46       52.23     13.80 o 
   2  11   0        9.53       15.17     14.66 o 
   3  11   0       86.16       76.88     18.59 o 
   4  11   0        9.17        4.78     15.33 o 
   5  11   0        4.69       21.10     13.65 o 
   6  11   0       10.95        6.19     14.37 o 
   0  12   0        0.92       26.49     12.75 o 
   1  12   0       21.03       26.78     13.43 o 
   2  12   0        1.01        4.51     14.64 o 
   3  12   0       52.14       70.00     15.11 o 
   4  12   0       10.98        4.79     14.91 o 
   1  13   0        5.59        3.44     13.86 o 
 -11   0   1       29.63       43.34     13.71 o 
  -9   0   1      263.48      248.70     21.03 o 
  -7   0   1       96.16       83.62     12.18 o 
  -5   0   1       37.59       38.74      6.96 o 
  -3   0   1    13174.23    11761.74    227.29 o 
  -1   0   1      159.76      191.00      5.03 o 
   1   0   1      515.13      627.31      8.91 o 
   3   0   1     2050.21     2179.33     24.34 o 
   5   0   1       14.86       24.55      6.68 o 
   7   0   1      449.63      412.97     19.68 o 
   9   0   1       61.19       85.56     15.69 o 
  11   0   1       13.23       10.75     14.67 o 
 -11   1   1       30.51       25.18     15.06 o 
 -10   1   1       11.80        9.13     14.82 o 
  -9   1   1      560.85      534.69     27.84 o 
  -8   1   1      863.07      890.57     29.48 o 
  -7   1   1       30.02       28.48     10.51 o 
  -6   1   1      116.82      140.35     11.72 o 
  -5   1   1       55.79       68.16      7.95 o 
  -4   1   1     1454.69     1388.39     22.75 o 
  -3   1   1      122.84      155.76      8.05 o 
  -2   1   1     2302.81     2556.31     23.33 o 
  -1   1   1      189.92      234.58      6.56 o 
   0   1   1        6.35        8.52      2.27 o 
   1   1   1     2198.11     2593.98     20.46 o 
   2   1   1    37070.75    35856.80    373.86 o 
   3   1   1      368.41      381.09     11.60 o 
   4   1   1      914.07      961.66     19.23 o 
   5   1   1     1127.01     1024.93     22.26 o 
   6   1   1       53.93       58.22      9.25 o 
   7   1   1       72.43       73.30     10.82 o 
   8   1   1       58.22       53.32     12.40 o 
   9   1   1      344.60      318.14     21.46 o 
  10   1   1       26.67       14.96     14.63 o 
  11   1   1        0.07        1.05     13.59 o 
 -11   2   1       23.34       12.23     15.37 o 
 -10   2   1        1.41        1.05     13.51 o 
  -9   2   1      308.16      307.93     23.22 o 
  -8   2   1      431.92      469.77     24.29 o 
  -7   2   1      114.27      111.80     13.11 o 
  -6   2   1      319.08      318.17     16.16 o 
  -5   2   1      635.63      624.28     19.15 o 
  -4   2   1     2061.69     2147.24     30.10 o 
  -3   2   1      116.89      104.23      7.40 o 
  -2   2   1     1255.06     1028.26     16.80 o 
  -1   2   1      343.27      356.49      9.67 o 
   0   2   1       40.54       53.14      5.39 o 
   1   2   1      357.00      268.62      8.78 o 
   2   2   1    26898.17    24111.07    338.65 o 
   3   2   1     1550.74     1815.86     25.24 o 
   4   2   1     1253.83     1165.21     22.86 o 
   5   2   1       16.63       19.89      6.22 o 
   6   2   1     1229.88     1057.64     27.33 o 
   7   2   1       28.83       36.06      9.41 o 
   8   2   1        5.96        6.26     11.18 o 
   9   2   1       73.97       47.86     15.07 o 
  10   2   1       14.59       31.13     12.67 o 
  11   2   1       11.06        4.07     14.07 o 
 -11   3   1        0.22       11.23     15.51 o 
 -10   3   1       56.77       45.89     16.22 o 
  -9   3   1        0.52        7.72     13.31 o 
  -8   3   1      331.54      333.55     21.63 o 
  -7   3   1       44.33       57.77     10.65 o 
  -6   3   1      543.64      554.34     20.55 o 
  -5   3   1      681.30      680.68     20.94 o 
  -4   3   1      427.36      391.37     14.95 o 
  -3   3   1     2733.79     2563.09     31.46 o 
  -2   3   1       64.31       52.02      6.41 o 
  -1   3   1      114.07      102.09      7.33 o 
   0   3   1      653.60      707.13      9.61 o 
   1   3   1       52.52       56.74      6.22 o 
   2   3   1      778.99      746.37     16.69 o 
   3   3   1       14.00        9.54      5.98 o 
   4   3   1      381.00      474.33     16.46 o 
   5   3   1      738.68      778.90     22.63 o 
   6   3   1      680.40      696.17     23.52 o 
   7   3   1      312.13      287.79     18.57 o 
   8   3   1      151.40      137.40     18.10 o 
   9   3   1       13.82       26.67     15.63 o 
  10   3   1       47.51       42.76     16.31 o 
  11   3   1       50.39       58.82     15.52 o 
 -11   4   1       34.49       27.07     16.60 o 
 -10   4   1        5.26       22.79     14.66 o 
  -9   4   1       24.64       12.93     15.05 o 
  -8   4   1       87.24       37.98     17.62 o 
  -7   4   1      526.77      544.12     24.17 o 
  -6   4   1      109.91       93.75     11.82 o 
  -5   4   1      217.23      213.62     13.88 o 
  -4   4   1     1870.91     1586.60     29.80 o 
  -3   4   1      709.87      612.57     17.72 o 
  -2   4   1       50.95       66.52      7.85 o 
  -1   4   1      608.06      679.70     17.57 o 
   0   4   1      370.37      318.26      8.01 o 
   1   4   1       58.58       75.88      7.12 o 
   2   4   1       45.00       43.06      7.51 o 
   3   4   1       35.74       51.64      8.62 o 
   4   4   1      114.02       87.99     10.38 o 
   5   4   1      290.59      256.60     15.67 o 
   6   4   1       51.96       10.96     12.63 o 
   7   4   1       15.76       21.31     13.16 o 
   8   4   1       63.16       46.13     14.58 o 
   9   4   1      164.93      222.97     20.17 o 
  10   4   1        0.05        3.24     14.66 o 
  11   4   1       13.49       24.93     15.63 o 
 -10   5   1       20.88       21.89     16.98 o 
  -9   5   1       52.42       47.08     15.15 o 
  -8   5   1        1.51       11.97     14.32 o 
  -7   5   1      155.35      153.19     15.63 o 
  -6   5   1       57.12       68.79     11.17 o 
  -5   5   1       48.60       78.07     10.57 o 
  -4   5   1      867.32      793.00     23.02 o 
  -3   5   1        4.56        6.15      7.19 o 
  -2   5   1      474.74      431.08     15.81 o 
  -1   5   1      103.38       86.80      9.37 o 
   0   5   1        0.30        0.59      5.88 o 
   1   5   1     1473.05     1364.75     26.31 o 
   2   5   1      802.78      712.90     20.46 o 
   3   5   1      473.56      450.16     17.83 o 
   4   5   1      379.89      351.32     16.99 o 
   5   5   1       18.01        9.83      9.71 o 
   6   5   1       87.66      104.88     13.99 o 
   7   5   1       29.98       51.34     13.32 o 
   8   5   1        0.47        8.67     14.45 o 
   9   5   1      139.41      186.66     20.91 o 
  10   5   1        4.06       15.77     15.77 o 
 -10   6   1       48.37       82.89     16.19 o 
  -9   6   1       67.21       67.76     16.55 o 
  -8   6   1       84.86       89.32     16.88 o 
  -7   6   1      128.98      122.60     16.70 o 
  -6   6   1      165.71      153.22     16.54 o 
  -5   6   1        5.22       14.88      8.18 o 
  -4   6   1        0.19        1.23      9.46 o 
  -3   6   1        8.09        9.22      8.88 o 
  -2   6   1      335.75      329.72     16.56 o 
  -1   6   1      365.98      344.13     15.76 o 
   0   6   1      383.76      354.46     11.27 o 
   1   6   1       54.86       69.01      9.18 o 
   2   6   1      197.46      245.58     13.73 o 
   3   6   1      422.90      443.47     19.71 o 
   4   6   1        2.54        9.44      9.44 o 
   5   6   1      175.54      188.20     16.08 o 
   6   6   1       19.24        4.96     14.25 o 
   7   6   1       99.75       89.46     18.13 o 
   8   6   1        2.38        5.14     14.70 o 
   9   6   1        0.72        7.74     16.40 o 
  10   6   1       29.60       37.20     14.88 o 
  -9   7   1       32.59       49.32     14.47 o 
  -8   7   1        4.36        4.92     13.21 o 
  -7   7   1       35.17       23.65     15.17 o 
  -6   7   1      387.00      332.07     23.63 o 
  -5   7   1       40.64       26.63     12.71 o 
  -4   7   1       17.61       21.46     10.07 o 
  -3   7   1       26.70       36.01     10.12 o 
  -2   7   1      168.21      154.64     15.37 o 
  -1   7   1        6.31        6.37      7.96 o 
   0   7   1      697.97      885.34     27.55 o 
   1   7   1        4.22        2.41      9.13 o 
   2   7   1      115.62       73.46     11.99 o 
   3   7   1        3.42        0.71      9.34 o 
   4   7   1        4.12        3.67     10.90 o 
   5   7   1        6.00       23.23     12.74 o 
   6   7   1       37.98       46.37     15.05 o 
   7   7   1       50.70       58.04     16.65 o 
   8   7   1       15.50        8.61     13.98 o 
   9   7   1       20.56       21.68     15.79 o 
  -9   8   1       19.76       13.42     14.76 o 
  -8   8   1       51.52       62.16     17.10 o 
  -7   8   1        0.00        4.67     13.27 o 
  -6   8   1       19.43        3.44     15.19 o 
  -5   8   1        7.85        5.62     13.30 o 
  -4   8   1       12.87       20.73     12.85 o 
  -3   8   1       72.87       98.20     12.27 o 
  -2   8   1      210.41      288.53     20.09 o 
  -1   8   1       82.61       74.20     10.34 o 
   0   8   1       57.88       53.79      8.86 o 
   1   8   1      221.82      243.00     16.60 o 
   2   8   1      102.79      101.89     14.80 o 
   3   8   1      192.66      197.48     16.17 o 
   4   8   1        3.48       17.71     12.01 o 
   5   8   1       61.36       49.99     15.53 o 
   6   8   1        9.36       22.95     13.63 o 
   7   8   1        0.30        6.20     15.63 o 
   8   8   1       69.05       60.69     19.67 o 
   9   8   1       17.55       10.33     18.26 o 
  -8   9   1        3.22        1.03     14.79 o 
  -7   9   1       12.43       13.43     13.43 o 
  -6   9   1       42.05       19.01     16.97 o 
  -5   9   1       21.11        4.23     13.30 o 
  -4   9   1      100.80       85.79     16.64 o 
  -3   9   1        9.82       30.46     11.58 o 
  -2   9   1       40.58       27.02     14.05 o 
  -1   9   1       78.45       72.67     11.43 o 
   0   9   1       22.58       11.59      8.22 o 
   1   9   1        3.96        2.29     12.48 o 
   2   9   1       94.40       50.04     15.55 o 
   3   9   1       98.56      124.38     15.95 o 
   4   9   1        1.72       17.62     14.01 o 
   5   9   1       15.67       40.41     15.64 o 
   6   9   1       42.18       30.16     16.59 o 
   7   9   1        7.61       15.95     15.95 o 
   8   9   1        1.62        0.00     14.35 o 
  -7  10   1        7.79       13.30     12.76 o 
  -6  10   1        0.25       17.48     12.62 o 
  -5  10   1        6.18        4.42     12.70 o 
  -4  10   1       17.53        0.89     14.44 o 
  -3  10   1       46.76       29.05     15.45 o 
  -2  10   1       33.81       49.94     19.07 o 
  -1  10   1        0.00       15.16      9.99 o 
   0  10   1       18.74       19.77     10.15 o 
   1  10   1        0.81       10.20     12.73 o 
   2  10   1       16.83       52.78     14.66 o 
   3  10   1        1.19       21.48     14.02 o 
   4  10   1        0.00        0.97     15.55 o 
   5  10   1       75.97       75.78     16.96 o 
   6  10   1        3.02       25.80     13.15 o 
   7  10   1        4.24        4.28     13.22 o 
  -6  11   1        6.27       13.55     13.55 o 
  -5  11   1        5.44        8.87     12.44 o 
  -4  11   1        2.18        6.95     13.92 o 
  -3  11   1        0.06       30.04     13.30 o 
  -2  11   1      109.42      137.27     22.79 o 
  -1  11   1       24.33       39.47     12.40 o 
   0  11   1        0.23        3.16      9.15 o 
   1  11   1        0.07        0.93     13.24 o 
   2  11   1       39.16       38.33     14.70 o 
   3  11   1        5.86        5.62     16.05 o 
   4  11   1       53.06       55.90     17.12 o 
   5  11   1        9.47       20.90     13.65 o 
   6  11   1        9.72       21.43     14.72 o 
  -4  12   1        6.57       16.43     12.03 o 
  -3  12   1        0.45        4.74     14.24 o 
  -2  12   1        0.07       16.15     16.15 o 
  -1  12   1       29.78       25.60     14.30 o 
   0  12   1        1.60       11.31     13.44 o 
   1  12   1        8.51       12.92     14.13 o 
   2  12   1       13.26       27.73     14.01 o 
   3  12   1        0.87        3.78     15.30 o 
   4  12   1        2.46       13.89     13.89 o 
  -1  13   1       10.96       23.17     14.49 o 
   0  13   1       12.97        5.04     10.17 o 
   1  13   1       30.35       31.23     13.44 o 
 -10   0   2      230.91      240.48     21.92 o 
  -8   0   2        2.30       17.56      8.94 o 
  -6   0   2      372.43      408.32     16.75 o 
  -4   0   2     2495.30     2645.17     30.14 o 
  -2   0   2    12422.03    12186.23    200.71 o 
   0   0   2    15728.74    15924.90    198.87 o 
   2   0   2     4257.40     3852.53     28.75 o 
   4   0   2       38.70       45.63      5.76 o 
   6   0   2      692.85      659.43     21.40 o 
   8   0   2      144.53      131.62     16.56 o 
  10   0   2        3.54        6.61     15.03 o 
 -11   1   2       26.56       41.63     14.78 o 
 -10   1   2      256.95      263.68     22.39 o 
  -9   1   2      237.32      248.46     21.49 o 
  -8   1   2       55.41       65.94     12.53 o 
  -7   1   2      385.92      377.30     18.03 o 
  -6   1   2     1511.32     1489.22     30.96 o 
  -5   1   2     1118.61     1169.15     24.09 o 
  -4   1   2     1929.81     2032.58     27.32 o 
  -3   1   2     1433.40     1494.06     20.88 o 
  -2   1   2     3804.32     4238.08     30.91 o 
  -1   1   2      389.23      411.80      8.80 o 
   0   1   2        1.25        3.82      3.09 o 
   1   1   2      743.98      846.57     12.27 o 
   2   1   2     1955.61     2098.99     22.78 o 
   3   1   2     1157.90     1247.63     20.05 o 
   4   1   2      211.94      222.63     10.67 o 
   5   1   2      150.49      145.19     10.54 o 
   6   1   2      122.39      110.64     11.32 o 
   7   1   2      917.62      820.02     26.72 o 
   8   1   2       45.46       59.83     12.14 o 
   9   1   2      126.51      176.92     17.29 o 
  10   1   2        0.16        0.00     12.63 o 
  11   1   2        1.04       19.78     13.18 o 
 -11   2   2        1.86       21.23     13.24 o 
 -10   2   2      130.88      136.80     19.07 o 
  -9   2   2        7.25        1.90     14.74 o 
  -8   2   2      377.33      335.30     22.16 o 
  -7   2   2      371.50      362.98     18.80 o 
  -6   2   2      839.33      851.71     24.35 o 
  -5   2   2      638.80      628.78     19.04 o 
  -4   2   2     5999.03     6112.86     49.67 o 
  -3   2   2     2137.57     2186.06     26.85 o 
  -2   2   2       21.97        7.27      5.93 o 
  -1   2   2       85.78       74.25      5.95 o 
   0   2   2    11474.95    11817.54    137.31 o 
   1   2   2    10026.29     9791.76     46.92 o 
   2   2   2     1276.86     1388.25     20.67 o 
   3   2   2     1296.29     1361.75     22.76 o 
   4   2   2      889.81     1060.95     22.02 o 
   5   2   2      394.08      437.28     16.87 o 
   6   2   2      490.33      502.72     20.14 o 
   7   2   2      233.93      206.59     15.16 o 
   8   2   2        9.48        4.77     11.43 o 
   9   2   2       60.65       45.35     14.14 o 
  10   2   2        1.68       12.58     12.58 o 
  11   2   2       10.56        2.01     13.02 o 
 -11   3   2        5.64        1.08     15.26 o 
 -10   3   2       56.43       97.32     17.02 o 
  -9   3   2       72.45       71.29     15.50 o 
  -8   3   2      653.42      650.47     27.96 o 
  -7   3   2       22.38       27.87     10.15 o 
  -6   3   2       34.05       43.34      9.42 o 
  -5   3   2      973.58     1001.55     24.86 o 
  -4   3   2     4336.08     3974.72     42.40 o 
  -3   3   2     1882.10     1560.25     25.42 o 
  -2   3   2     8534.53     7861.19     52.21 o 
  -1   3   2      659.53      673.38     14.92 o 
   0   3   2        3.65        0.00      3.00 o 
   1   3   2     6849.78     6498.70     43.93 o 
   2   3   2     4262.57     4026.74     38.05 o 
   3   3   2      361.11      312.54     13.15 o 
   4   3   2      244.94      251.93     13.19 o 
   5   3   2     1552.73     1667.41     32.69 o 
   6   3   2      136.52      171.02     13.93 o 
   7   3   2        9.48        4.40     11.25 o 
   8   3   2       93.52      116.01     15.82 o 
   9   3   2        0.02       12.34     13.25 o 
  10   3   2        4.86       11.45     11.55 o 
  11   3   2        1.97       10.78     14.34 o 
 -11   4   2        4.87       18.17     11.97 o 
 -10   4   2      112.58      134.88     18.76 o 
  -9   4   2        0.82        9.92     16.18 o 
  -8   4   2       75.16       98.50     15.00 o 
  -7   4   2       83.15       69.13     14.78 o 
  -6   4   2       11.51       31.80      8.74 o 
  -5   4   2       36.01       31.56      9.91 o 
  -4   4   2       46.64       29.10      8.31 o 
  -3   4   2      185.05      173.78     11.49 o 
  -2   4   2     2258.69     2568.82     34.35 o 
  -1   4   2      143.50      107.17      8.34 o 
   0   4   2     3026.18     2786.33     22.71 o 
   1   4   2       53.22       41.46      6.58 o 
   2   4   2      625.83      702.28     18.58 o 
   3   4   2      873.73      814.35     21.31 o 
   4   4   2     1219.03     1094.59     26.26 o 
   5   4   2       72.31       54.37     10.21 o 
   6   4   2        3.88        6.88     11.14 o 
   7   4   2     1024.46      912.21     31.79 o 
   8   4   2        1.59       10.03     14.27 o 
   9   4   2       16.33       44.34     13.59 o 
  10   4   2        0.02       13.67     13.67 o 
 -10   5   2       11.65       26.36     16.36 o 
  -9   5   2       20.49       14.31     15.33 o 
  -8   5   2      345.37      314.51     23.25 o 
  -7   5   2       20.70       15.35     12.19 o 
  -6   5   2        1.14        9.85     10.89 o 
  -5   5   2      129.08      117.26     12.38 o 
  -4   5   2      605.32      503.58     19.28 o 
  -3   5   2      486.44      564.11     18.85 o 
  -2   5   2      118.36       86.82      9.87 o 
  -1   5   2      194.01      162.40     10.66 o 
   0   5   2        8.18       22.67      4.64 o 
   1   5   2       38.50       29.25      6.82 o 
   2   5   2     1017.49     1028.65     24.06 o 
   3   5   2      150.76      199.36     13.73 o 
   4   5   2      797.84      684.17     22.71 o 
   5   5   2        0.16       15.92      9.34 o 
   6   5   2       27.58       25.76     12.22 o 
   7   5   2       37.45       36.04     14.85 o 
   8   5   2        8.99       23.11     15.29 o 
   9   5   2       63.16       69.84     14.38 o 
  10   5   2       10.30       15.79     15.79 o 
 -10   6   2        9.57       24.15     14.16 o 
  -9   6   2       21.78       19.86     14.31 o 
  -8   6   2        0.09       13.37     13.13 o 
  -7   6   2        1.94       10.35     13.11 o 
  -6   6   2        9.34        6.87     11.21 o 
  -5   6   2        3.46        2.05      8.52 o 
  -4   6   2      156.10      161.70     14.13 o 
  -3   6   2      143.15      133.37     12.33 o 
  -2   6   2       45.26       25.18     10.81 o 
  -1   6   2      245.57      301.49     14.45 o 
   0   6   2       38.06       53.93      5.85 o 
   1   6   2       17.86        7.33      7.94 o 
   2   6   2      151.10      176.27     12.29 o 
   3   6   2       19.58       26.41      9.17 o 
   4   6   2      453.75      424.38     20.74 o 
   5   6   2       65.57       55.21     13.17 o 
   6   6   2      137.19      119.57     15.21 o 
   7   6   2        1.03        2.74     13.84 o 
   8   6   2        7.59        6.10     14.78 o 
   9   6   2       33.58       34.06     16.58 o 
  10   6   2       38.41       27.33     15.61 o 
  -9   7   2       25.84       19.89     15.29 o 
  -8   7   2        0.95       10.83     13.46 o 
  -7   7   2        5.00       12.70     12.25 o 
  -6   7   2        0.03        8.16     13.64 o 
  -5   7   2        0.00        8.93      9.60 o 
  -4   7   2        0.02        4.74      9.59 o 
  -3   7   2      236.05      298.24     17.10 o 
  -2   7   2       41.16       54.41     12.81 o 
  -1   7   2        2.88        0.53      8.02 o 
   0   7   2        4.29        4.44      5.53 o 
   1   7   2       24.88       55.34     11.18 o 
   2   7   2        2.47        5.77      9.60 o 
   3   7   2        1.71        2.03     10.26 o 
   4   7   2       28.56       16.28     12.72 o 
   5   7   2      386.72      343.45     22.91 o 
   6   7   2        4.21       11.60     13.02 o 
   7   7   2        0.63        1.99     13.58 o 
   8   7   2        0.47        2.16     14.82 o 
   9   7   2        2.15       10.07     16.13 o 
  -9   8   2        0.52        0.00     11.88 o 
  -8   8   2       41.59       55.05     17.15 o 
  -7   8   2        7.57       12.20     12.63 o 
  -6   8   2        0.06       13.77     13.77 o 
  -5   8   2        7.77       18.45     10.97 o 
  -4   8   2       11.30       29.65     12.43 o 
  -3   8   2        0.16        2.30     12.73 o 
  -2   8   2        4.49       12.36     12.08 o 
  -1   8   2        0.36        2.90      7.65 o 
   0   8   2       30.14       40.30      7.29 o 
   1   8   2        3.86       10.33     10.33 o 
   2   8   2        6.88        7.32     10.62 o 
   3   8   2      189.76      203.46     19.12 o 
   4   8   2      186.06      200.80     18.09 o 
   5   8   2       23.80       22.07     14.40 o 
   6   8   2        2.13       13.35     14.39 o 
   7   8   2        7.30       14.33     13.88 o 
   8   8   2       23.51       14.21     14.65 o 
   9   8   2        5.16       10.13     15.39 o 
  -8   9   2        6.07       17.86     12.60 o 
  -7   9   2        0.64        8.59     13.73 o 
  -6   9   2      107.54      149.44     16.59 o 
  -5   9   2        0.92        2.60     13.00 o 
  -4   9   2        4.25       16.64     13.08 o 
  -3   9   2        0.26       15.91     12.99 o 
  -2   9   2        6.94       10.87     14.49 o 
  -1   9   2       41.08       24.60     10.40 o 
   0   9   2       14.21       13.82      7.92 o 
   1   9   2       21.37       37.67     13.32 o 
   2   9   2        4.36        8.96     12.86 o 
   3   9   2      144.46      170.09     18.89 o 
   4   9   2      260.85      281.92     23.02 o 
   5   9   2       27.42       15.96     14.96 o 
   6   9   2       19.81       23.03     15.46 o 
   7   9   2        8.34       35.89     14.55 o 
   8   9   2        0.99        8.74     15.07 o 
  -7  10   2       10.12       11.36     13.69 o 
  -6  10   2        3.12        9.18     12.66 o 
  -5  10   2        1.37       12.46     12.46 o 
  -4  10   2        6.12        0.93     13.54 o 
  -3  10   2        0.00       12.84     15.12 o 
  -2  10   2        0.53       14.99     16.90 o 
  -1  10   2        0.17       12.15      9.28 o 
   0  10   2        3.09        5.80      8.72 o 
   1  10   2        2.56       18.99     13.80 o 
   2  10   2      102.04      152.36     18.79 o 
   3  10   2        0.94        1.84     14.65 o 
   4  10   2       67.21       69.57     17.85 o 
   5  10   2        0.26        0.00     16.14 o 
   6  10   2        4.99        1.01     14.45 o 
   7  10   2       20.74       25.22     14.34 o 
  -6  11   2        0.03        9.02     12.20 o 
  -5  11   2        0.30       12.68     11.97 o 
  -4  11   2       19.57       50.38     16.11 o 
  -3  11   2       55.81       29.02     19.62 o 
  -2  11   2       19.12        7.45     16.14 o 
  -1  11   2        0.85        6.83     10.79 o 
   0  11   2        0.03       14.37     14.37 o 
   1  11   2        3.97        6.42     14.60 o 
   2  11   2        5.92       10.24     15.27 o 
   3  11   2       38.40        2.82     17.20 o 
   4  11   2        5.10       22.22     14.95 o 
   5  11   2       26.07       13.82     16.30 o 
   6  11   2        0.42       16.41     16.41 o 
  -4  12   2       22.36       44.09     13.15 o 
  -3  12   2        0.26        5.64     17.88 o 
  -2  12   2       23.57       28.91     15.54 o 
  -1  12   2        7.87        7.91     11.41 o 
   0  12   2        0.40        9.79      9.79 o 
   1  12   2        0.59        1.88     13.69 o 
   2  12   2       22.53       14.03     16.53 o 
   3  12   2        0.77       24.47     12.96 o 
   4  12   2       46.93       53.19     14.80 o 
   0  13   2        0.01       12.84     11.98 o 
 -11   0   3      116.07       96.81     18.61 o 
  -9   0   3       15.11        9.49     10.84 o 
  -7   0   3       67.77       72.90      9.94 o 
  -5   0   3       14.01       14.16      6.28 o 
  -3   0   3    18173.98    16230.85    273.48 o 
  -1   0   3      242.73      238.95      6.16 o 
   1   0   3      428.31      444.34      8.87 o 
   3   0   3       21.40       36.39      4.94 o 
   5   0   3      107.50       89.15      9.23 o 
   7   0   3      890.02      840.61     27.72 o 
   9   0   3      678.69      723.72     32.70 o 
  11   0   3        3.99        2.41     16.37 o 
 -11   1   3        3.74       21.98     13.02 o 
 -10   1   3        3.81        4.03     15.55 o 
  -9   1   3       70.91       79.59     15.19 o 
  -8   1   3        0.05        1.50     10.31 o 
  -7   1   3        0.04       13.42      7.85 o 
  -6   1   3      126.21      133.23     12.08 o 
  -5   1   3       35.26       36.25      7.36 o 
  -4   1   3       41.08       44.47      6.40 o 
  -3   1   3      834.09      838.23     16.40 o 
  -2   1   3    52883.12    51475.61    462.06 o 
  -1   1   3     2156.16     2179.63     19.39 o 
   0   1   3     1347.20     1461.39     46.77 o 
   1   1   3      242.57      231.14      7.44 o 
   2   1   3      185.01      203.86      8.04 o 
   3   1   3       54.63       67.69      6.17 o 
   4   1   3      196.31      231.81     10.84 o 
   5   1   3      879.01      815.08     20.76 o 
   6   1   3      746.38      712.12     21.74 o 
   7   1   3        1.48       12.36      9.14 o 
   8   1   3      632.01      602.65     25.57 o 
   9   1   3      282.25      283.84     21.95 o 
  10   1   3        7.08       23.50     13.44 o 
  11   1   3        5.07        5.49     14.09 o 
 -11   2   3        2.25        0.00     14.32 o 
 -10   2   3       16.74       18.78     14.23 o 
  -9   2   3       12.44       29.72     13.67 o 
  -8   2   3      111.12       99.74     15.38 o 
  -7   2   3       29.81       39.70      9.90 o 
  -6   2   3      861.46      853.56     24.87 o 
  -5   2   3       33.09       33.47      7.66 o 
  -4   2   3        6.73        8.88      6.43 o 
  -3   2   3      855.77      841.02     17.65 o 
  -2   2   3    24204.24    20538.05    323.66 o 
  -1   2   3      973.34      898.78     14.95 o 
   0   2   3    19818.71    20069.18    189.93 o 
   1   2   3    11352.01    10737.53    204.46 o 
   2   2   3       68.71       50.82      6.31 o 
   3   2   3     5426.27     5893.89     46.74 o 
   4   2   3        6.44       15.65      5.79 o 
   5   2   3       37.20       35.02      7.90 o 
   6   2   3      114.95      129.61     11.82 o 
   7   2   3      123.73      132.82     14.19 o 
   8   2   3       89.98       88.02     14.83 o 
   9   2   3       54.75       73.98     15.26 o 
  10   2   3       18.51       14.51     13.18 o 
  11   2   3       12.91        5.08     12.61 o 
 -11   3   3        0.54       15.79     15.79 o 
 -10   3   3       27.95       55.56     14.31 o 
  -9   3   3       58.49       76.82     15.50 o 
  -8   3   3        4.21        0.83     12.17 o 
  -7   3   3       59.61       44.86     12.83 o 
  -6   3   3       34.18       37.82     10.79 o 
  -5   3   3       17.09       23.34      7.62 o 
  -4   3   3       81.84       73.86     10.15 o 
  -3   3   3        1.98        9.71      6.05 o 
  -2   3   3      458.41      474.57     14.76 o 
  -1   3   3     3605.19     3273.36     31.53 o 
   0   3   3      505.91      444.80      9.82 o 
   1   3   3     5063.33     4729.37     36.96 o 
   2   3   3      147.40      193.16     10.24 o 
   3   3   3     2455.16     2688.71     34.52 o 
   4   3   3      453.56      613.36     19.08 o 
   5   3   3       56.73       73.32     10.02 o 
   6   3   3       62.71       85.47     11.32 o 
   7   3   3      396.82      376.02     22.09 o 
   8   3   3        1.05        2.51     11.30 o 
   9   3   3      291.39      250.57     23.28 o 
  10   3   3       38.68       10.26     15.43 o 
  11   3   3       45.14       63.61     16.84 o 
 -11   4   3       12.84        0.00     16.51 o 
 -10   4   3       42.11       26.14     16.66 o 
  -9   4   3        9.92       10.86     14.18 o 
  -8   4   3       45.20       41.15     15.46 o 
  -7   4   3        4.74        6.84      9.90 o 
  -6   4   3      107.71      121.31     12.45 o 
  -5   4   3       29.38       56.91     10.43 o 
  -4   4   3      368.42      356.79     16.21 o 
  -3   4   3      171.77      238.19     12.78 o 
  -2   4   3      480.67      488.68     15.84 o 
  -1   4   3       41.01       33.58      6.31 o 
   0   4   3     1847.10     1783.65     16.99 o 
   1   4   3       22.08       15.59      6.42 o 
   2   4   3     1668.73     1631.40     27.44 o 
   3   4   3      192.61      180.79     12.27 o 
   4   4   3     2927.31     2996.67     40.91 o 
   5   4   3       11.17       25.58     10.07 o 
   6   4   3      201.08      159.13     15.32 o 
   7   4   3      357.26      416.83     23.97 o 
   8   4   3        5.87       11.86     14.41 o 
   9   4   3       11.24        9.04     15.26 o 
  10   4   3        7.88       14.61     14.61 o 
 -10   5   3       25.12       12.13     15.44 o 
  -9   5   3       12.93       11.20     15.59 o 
  -8   5   3      121.08      131.10     15.71 o 
  -7   5   3        7.15       16.15     11.00 o 
  -6   5   3        9.93       28.18      9.86 o 
  -5   5   3        0.04        8.10      8.10 o 
  -4   5   3       38.56       24.52      9.36 o 
  -3   5   3      224.53      230.42     14.02 o 
  -2   5   3     2511.78     2505.73     38.43 o 
  -1   5   3       10.12        1.68      7.19 o 
   0   5   3     1962.80     2244.91     42.43 o 
   1   5   3      473.15      445.87     15.90 o 
   2   5   3     1756.66     1539.44     29.68 o 
   3   5   3      178.60      170.61     13.06 o 
   4   5   3       95.01      103.45     12.73 o 
   5   5   3      407.69      425.88     21.37 o 
   6   5   3      191.57      182.05     17.73 o 
   7   5   3      166.60      178.88     18.83 o 
   8   5   3       33.74       29.85     14.34 o 
   9   5   3        0.04        4.16     13.51 o 
  10   5   3        0.22        4.42     15.16 o 
 -10   6   3        1.52        8.79     13.49 o 
  -9   6   3        0.00       34.33     12.89 o 
  -8   6   3       46.20       58.21     16.55 o 
  -7   6   3        0.09        4.25     11.49 o 
  -6   6   3      137.18      117.39     15.13 o 
  -5   6   3       27.20       55.45     10.47 o 
  -4   6   3       57.72       27.98     10.43 o 
  -3   6   3       21.05       40.20     10.05 o 
  -2   6   3      440.99      506.62     21.09 o 
  -1   6   3       79.81       67.89      9.60 o 
   0   6   3      318.81      379.34     10.18 o 
   1   6   3      128.77       95.21     10.40 o 
   2   6   3       11.87        3.36      8.86 o 
   3   6   3      201.60      162.64     14.07 o 
   4   6   3      140.33      165.99     14.62 o 
   5   6   3       66.77       72.40     14.07 o 
   6   6   3        7.58        6.65     14.26 o 
   7   6   3       12.64        7.42     12.48 o 
   8   6   3       17.47        6.10     13.59 o 
   9   6   3       19.18       11.99     14.31 o 
  10   6   3        6.63       17.87     12.18 o 
  -9   7   3       22.59       17.84     15.01 o 
  -8   7   3      109.42      130.93     16.85 o 
  -7   7   3        2.12       13.59     13.37 o 
  -6   7   3      129.70      114.88     15.71 o 
  -5   7   3        0.79        3.74     10.68 o 
  -4   7   3      137.07      141.65     14.57 o 
  -3   7   3       90.09       84.37     13.69 o 
  -2   7   3      155.00      118.60     14.87 o 
  -1   7   3        1.09        1.07      7.84 o 
   0   7   3       26.86       18.48      5.45 o 
   1   7   3       79.82       68.53     10.05 o 
   2   7   3      347.63      328.51     18.14 o 
   3   7   3       54.96       33.25     11.08 o 
   4   7   3      330.00      337.18     20.78 o 
   5   7   3      607.40      577.76     27.62 o 
   6   7   3      366.57      340.90     23.42 o 
   7   7   3        0.20        8.87     12.33 o 
   8   7   3       19.15       35.82     15.18 o 
   9   7   3       79.87       98.33     18.32 o 
  -9   8   3        0.38        6.20     12.98 o 
  -8   8   3       32.50       43.98     15.52 o 
  -7   8   3      103.81      107.98     16.14 o 
  -6   8   3      127.56       90.89     17.44 o 
  -5   8   3      112.18      106.95     15.22 o 
  -4   8   3      214.55      300.17     20.47 o 
  -3   8   3       53.58       27.85     14.32 o 
  -2   8   3       43.79       70.14     13.68 o 
  -1   8   3        1.93        6.46      8.54 o 
   0   8   3       39.60       32.74      6.75 o 
   1   8   3       68.98      103.98     14.14 o 
   2   8   3       31.32       45.36     13.79 o 
   3   8   3        4.53        1.52     12.76 o 
   4   8   3       96.29       83.46     16.29 o 
   5   8   3       36.08       31.02     15.22 o 
   6   8   3        2.24        0.91     13.18 o 
   7   8   3       70.98       79.71     16.93 o 
   8   8   3        1.62        1.06     12.91 o 
  -8   9   3       15.54        7.91     12.71 o 
  -7   9   3        0.06       22.00     12.58 o 
  -6   9   3       72.22       46.61     17.24 o 
  -5   9   3      100.27       68.90     16.59 o 
  -4   9   3       39.58       87.55     16.31 o 
  -3   9   3        0.02       14.37     14.37 o 
  -2   9   3      144.29      149.94     17.85 o 
  -1   9   3      196.50      197.99     15.32 o 
   0   9   3       12.48       21.42      7.62 o 
   1   9   3        0.42        1.54     11.94 o 
   2   9   3       95.78      104.88     14.82 o 
   3   9   3       52.68       68.91     15.93 o 
   4   9   3       89.18       56.32     16.97 o 
   5   9   3        0.00       13.38     13.38 o 
   6   9   3       23.80       23.97     15.64 o 
   7   9   3        5.56        7.26     13.81 o 
   8   9   3        1.71       15.03     15.03 o 
  -7  10   3        1.15        4.75     13.56 o 
  -6  10   3        0.00        7.50     12.63 o 
  -5  10   3       41.93       53.78     14.63 o 
  -4  10   3      122.43      103.59     19.67 o 
  -3  10   3       25.59       52.54     17.93 o 
  -2  10   3        5.19       18.19     12.99 o 
  -1  10   3        0.23        2.59     10.61 o 
   0  10   3       20.58        7.52     13.31 o 
   1  10   3        0.53       11.76     12.94 o 
   2  10   3        1.17        6.23     14.52 o 
   3  10   3       55.37       78.45     16.88 o 
   4  10   3        0.09       16.04     14.24 o 
   5  10   3       18.13       17.59     14.39 o 
   6  10   3        3.77        3.09     14.37 o 
   7  10   3        3.69       11.44     14.73 o 
  -6  11   3        0.63        6.45     12.73 o 
  -5  11   3       20.11       21.74     13.40 o 
  -4  11   3        0.34        4.11     14.11 o 
  -3  11   3       12.36       18.79     18.79 o 
  -2  11   3        0.62       14.11     14.11 o 
  -1  11   3       16.34       11.44     10.52 o 
   0  11   3        0.54        7.37     14.86 o 
   1  11   3      114.69      136.33     18.34 o 
   2  11   3        1.80        2.75     14.98 o 
   3  11   3       11.21        4.71     14.83 o 
   4  11   3       41.23       42.49     16.08 o 
   5  11   3        3.68       28.53     13.99 o 
  -4  12   3        1.88        6.24     14.76 o 
  -3  12   3        2.38        6.65     16.63 o 
  -2  12   3        2.42       20.95     12.34 o 
  -1  12   3        0.04       11.61     10.03 o 
   0  12   3        0.75        9.90      8.90 o 
   1  12   3       26.84       35.76     15.04 o 
   2  12   3        5.76       21.56     13.76 o 
   3  12   3        0.53       16.10     12.61 o 
   4  12   3        2.65       14.53     14.53 o 
 -10   0   4      631.59      596.30     29.56 o 
  -8   0   4        7.42       11.70     10.24 o 
  -6   0   4     3088.29     3038.64     40.66 o 
  -4   0   4     4806.21     4960.05     41.86 o 
  -2   0   4     2479.98     2316.13     22.58 o 
   0   0   4     9291.27     8402.60    107.62 o 
   2   0   4     6810.52     6657.74     40.25 o 
   4   0   4       51.77       53.54      7.14 o 
   6   0   4      268.75      256.15     15.83 o 
   8   0   4      875.70      819.93     32.84 o 
  10   0   4       34.12        9.09     16.75 o 
 -11   1   4        9.02       19.72     13.91 o 
 -10   1   4        0.41       14.39     14.39 o 
  -9   1   4       34.98       44.54     11.43 o 
  -8   1   4      133.46      127.22     15.02 o 
  -7   1   4        0.19        9.30      9.30 o 
  -6   1   4     3430.14     3720.12     45.84 o 
  -5   1   4     3677.59     3906.79     43.02 o 
  -4   1   4        0.21        3.71      5.91 o 
  -3   1   4      241.38      259.33     10.45 o 
  -2   1   4     5839.21     6548.84     40.70 o 
  -1   1   4      571.93      486.66     10.29 o 
   0   1   4      188.19      228.91     16.56 o 
   1   1   4      194.60      212.77      7.20 o 
   2   1   4     1703.84     1639.85     20.94 o 
   3   1   4       83.31       95.53      7.23 o 
   4   1   4       60.36       69.66      7.42 o 
   5   1   4       26.75       15.89      7.84 o 
   6   1   4       16.70       11.12      8.26 o 
   7   1   4      408.22      411.42     20.39 o 
   8   1   4       11.01       12.08     12.08 o 
   9   1   4      268.54      251.16     19.47 o 
  10   1   4        0.05        0.00     14.54 o 
  11   1   4       19.26        6.65     15.34 o 
 -11   2   4        1.08        4.53     14.23 o 
 -10   2   4       16.01       37.52     15.73 o 
  -9   2   4       36.71       29.52     13.05 o 
  -8   2   4        5.76        8.01     11.91 o 
  -7   2   4       10.38        2.68      9.99 o 
  -6   2   4      202.56      256.22     15.01 o 
  -5   2   4       16.14        7.82      7.82 o 
  -4   2   4      584.60      599.77     17.17 o 
  -3   2   4      365.83      409.63     13.19 o 
  -2   2   4     6171.39     5686.78     41.69 o 
  -1   2   4     4470.22     4311.92     32.74 o 
   0   2   4    39662.88    37246.17    934.47 o 
   1   2   4     2501.94     2471.33     24.55 o 
   2   2   4      235.14      218.09      9.35 o 
   3   2   4      330.95      348.70     13.21 o 
   4   2   4        6.58        3.89      6.06 o 
   5   2   4       38.32       50.95      8.42 o 
   6   2   4       25.42       18.09      8.99 o 
   7   2   4      569.69      533.88     22.80 o 
   8   2   4      229.20      274.27     19.59 o 
   9   2   4      292.95      254.77     21.82 o 
  10   2   4        2.36       14.45     14.45 o 
  11   2   4       31.70       53.65     13.57 o 
 -11   3   4       19.41       17.02     14.84 o 
 -10   3   4       87.84      100.13     17.65 o 
  -9   3   4        0.02       14.76     14.76 o 
  -8   3   4       72.62       71.70     14.98 o 
  -7   3   4      123.53      111.13     14.10 o 
  -6   3   4      115.03      116.10     11.50 o 
  -5   3   4      917.21     1015.30     25.10 o 
  -4   3   4       10.46       10.41      7.62 o 
  -3   3   4     1784.90     1724.12     28.01 o 
  -2   3   4      143.62      157.58      9.67 o 
  -1   3   4     1045.85     1104.08     19.06 o 
   0   3   4      505.18      483.61      8.90 o 
   1   3   4     2388.34     2329.94     26.41 o 
   2   3   4     1418.63     1470.67     23.54 o 
   3   3   4      504.95      487.10     16.48 o 
   4   3   4     1073.24     1022.86     24.83 o 
   5   3   4      525.85      488.29     19.54 o 
   6   3   4       70.50       53.14     11.48 o 
   7   3   4        0.28       12.66     12.66 o 
   8   3   4      139.23      137.46     16.79 o 
   9   3   4       76.40       85.83     15.55 o 
  10   3   4        3.96        4.13     14.58 o 
 -11   4   4        1.26       21.63     14.32 o 
 -10   4   4      252.83      243.13     23.38 o 
  -9   4   4        5.69        4.01     14.38 o 
  -8   4   4       55.05       32.38     15.30 o 
  -7   4   4       29.02       12.83     11.89 o 
  -6   4   4       52.19       66.71     10.86 o 
  -5   4   4       99.82      105.03     12.23 o 
  -4   4   4        6.16       17.46      7.57 o 
  -3   4   4      261.93      204.17     12.94 o 
  -2   4   4      108.18      111.12     10.69 o 
  -1   4   4       38.65       29.02      6.76 o 
   0   4   4      989.72     1010.08     13.55 o 
   1   4   4      180.86      171.53      9.93 o 
   2   4   4      793.76      788.04     19.93 o 
   3   4   4     1540.85     1468.09     28.32 o 
   4   4   4      686.22      608.68     20.98 o 
   5   4   4       15.68        5.65      9.65 o 
   6   4   4       11.54       29.26     11.00 o 
   7   4   4      581.22      564.61     26.98 o 
   8   4   4       45.73       34.70     14.09 o 
   9   4   4       37.90       17.06     14.29 o 
  10   4   4        0.48        5.30     13.71 o 
 -10   5   4       85.61       98.68     18.41 o 
  -9   5   4        0.03       12.21     13.71 o 
  -8   5   4      230.53      281.61     22.10 o 
  -7   5   4        9.11       16.14     11.57 o 
  -6   5   4       98.36       98.67     12.13 o 
  -5   5   4       32.62       30.43     10.38 o 
  -4   5   4        3.50       11.68      7.75 o 
  -3   5   4        0.04        4.47      7.89 o 
  -2   5   4      639.39      618.22     20.17 o 
  -1   5   4      620.50      563.16     18.04 o 
   0   5   4       34.67       43.30      5.64 o 
   1   5   4      525.63      544.06     16.77 o 
   2   5   4        0.25        0.47      7.55 o 
   3   5   4     1398.99     1287.30     29.39 o 
   4   5   4       11.50       23.22     10.13 o 
   5   5   4      192.67      172.57     16.01 o 
   6   5   4        0.77        6.96     11.92 o 
   7   5   4      205.40      256.88     18.60 o 
   8   5   4       18.69        4.82     13.99 o 
   9   5   4        0.31       14.41     14.41 o 
  10   5   4        1.59        5.41     13.60 o 
 -10   6   4        3.63        3.24     14.34 o 
  -9   6   4       19.19       31.15     15.08 o 
  -8   6   4       83.25       96.22     17.31 o 
  -7   6   4       71.67       47.23     14.59 o 
  -6   6   4       10.18       32.36     11.78 o 
  -5   6   4       53.85       30.96     10.36 o 
  -4   6   4      142.25      118.36     14.11 o 
  -3   6   4      622.07      508.23     21.45 o 
  -2   6   4      217.49      207.34     15.12 o 
  -1   6   4      298.63      269.11     12.48 o 
   0   6   4      109.46      120.68      7.03 o 
   1   6   4      752.35      662.97     20.23 o 
   2   6   4      116.54      104.80     10.76 o 
   3   6   4       10.97        9.02      9.02 o 
   4   6   4       27.67        7.50     11.06 o 
   5   6   4      142.59      131.65     17.29 o 
   6   6   4      234.63      167.21     19.65 o 
   7   6   4       16.28       27.86     15.08 o 
   8   6   4        0.03       14.45     14.45 o 
   9   6   4       56.99       63.38     17.27 o 
 -10   7   4        1.76       14.35     14.35 o 
  -9   7   4        3.05       14.35     14.35 o 
  -8   7   4       23.99       22.60     13.75 o 
  -7   7   4        6.29        0.89     13.72 o 
  -6   7   4        2.84        6.69     14.28 o 
  -5   7   4       71.33       79.42     15.06 o 
  -4   7   4       10.55        4.60     12.80 o 
  -3   7   4      147.80      107.86     15.95 o 
  -2   7   4        4.53        7.18      8.87 o 
  -1   7   4        2.60        8.71      8.71 o 
   0   7   4       64.61       68.24      6.62 o 
   1   7   4        8.24       19.17      8.74 o 
   2   7   4       63.82       90.59     11.98 o 
   3   7   4      227.02      233.85     17.19 o 
   4   7   4       96.63       97.85     16.87 o 
   5   7   4       95.44       66.20     16.76 o 
   6   7   4        7.47       25.25     13.20 o 
   7   7   4       11.96       10.77     14.96 o 
   8   7   4        4.09       16.26     16.26 o 
   9   7   4        0.46        6.55     14.32 o 
  -9   8   4        0.19        7.25     13.64 o 
  -8   8   4       39.22       36.94     14.67 o 
  -7   8   4        1.76       14.91     14.91 o 
  -6   8   4        6.81        4.39     15.37 o 
  -5   8   4       94.16       75.05     16.63 o 
  -4   8   4       60.81       99.28     15.73 o 
  -3   8   4       70.80       48.83     14.25 o 
  -2   8   4      141.10      103.24     14.91 o 
  -1   8   4       70.97       92.85     11.68 o 
   0   8   4       90.74       85.35      7.98 o 
   1   8   4       66.22       66.17     11.68 o 
   2   8   4        8.69       12.30      9.80 o 
   3   8   4       30.16       32.68     14.26 o 
   4   8   4       19.28       22.54     14.45 o 
   5   8   4      129.38      151.82     17.14 o 
   6   8   4       16.76       11.44     15.01 o 
   7   8   4       62.29       42.67     15.95 o 
   8   8   4        8.32        7.42     15.35 o 
  -8   9   4       11.35        5.93     13.72 o 
  -7   9   4        0.00        2.88     13.63 o 
  -6   9   4       28.24       13.05     14.08 o 
  -5   9   4       37.40        7.33     14.10 o 
  -4   9   4       34.87       78.61     16.24 o 
  -3   9   4        3.74       16.12     15.34 o 
  -2   9   4      256.68      265.56     21.44 o 
  -1   9   4      177.23      129.74     14.37 o 
   0   9   4       43.51       56.51      7.28 o 
   1   9   4        2.25        4.40     11.64 o 
   2   9   4        4.43        4.01     12.13 o 
   3   9   4        9.66       16.21     13.72 o 
   4   9   4        9.20       19.73     14.04 o 
   5   9   4        7.58        7.54     13.56 o 
   6   9   4       34.95       42.77     16.56 o 
   7   9   4       14.16        8.22     15.93 o 
  -7  10   4        0.58        3.79     12.28 o 
  -6  10   4        0.98       14.33     13.06 o 
  -5  10   4        6.91       30.12     13.48 o 
  -4  10   4       33.58       26.63     15.92 o 
  -3  10   4       41.63       69.30     17.67 o 
  -2  10   4        2.29        9.13     13.28 o 
  -1  10   4       14.26        8.04     10.61 o 
   0  10   4        0.25       15.45      7.62 o 
   1  10   4       12.45       11.90     11.90 o 
   2  10   4        0.46        6.09     14.64 o 
   3  10   4       47.92       56.61     19.16 o 
   4  10   4        4.06       21.75     14.30 o 
   5  10   4       84.77       67.46     17.96 o 
   6  10   4        6.99       11.05     15.55 o 
   7  10   4       18.69       24.44     14.62 o 
  -6  11   4        1.18       19.81     12.76 o 
  -5  11   4       10.31       10.96     14.84 o 
  -4  11   4        0.00       17.38     17.38 o 
  -3  11   4        7.33       25.23     14.08 o 
  -2  11   4       57.72       48.25     14.47 o 
  -1  11   4        2.16        1.39     10.35 o 
   0  11   4       31.20       51.29     27.17 o 
   1  11   4       60.72       71.72     16.25 o 
   2  11   4        0.06        2.79     14.46 o 
   3  11   4        0.02        0.00     14.44 o 
   4  11   4        0.79       10.58     12.89 o 
   5  11   4       49.03       49.78     15.39 o 
  -4  12   4        8.42       12.99     15.49 o 
  -3  12   4        5.49        4.15     15.10 o 
  -2  12   4        3.18       11.43     12.87 o 
  -1  12   4        8.56        8.20     10.46 o 
   0  12   4        1.74        0.40     12.14 o 
   1  12   4        1.18        1.76     14.47 o 
   2  12   4        6.13       14.82     15.36 o 
   3  12   4       18.59       25.38     14.63 o 
 -11   0   5        4.20       30.73     13.39 o 
  -9   0   5        0.56        8.53     11.89 o 
  -7   0   5       18.75       17.05      8.36 o 
  -5   0   5      650.37      771.20     19.91 o 
  -3   0   5     3164.82     3179.74     30.73 o 
  -1   0   5      304.65      291.56      7.76 o 
   1   0   5     2227.63     2350.19     22.40 o 
   3   0   5      417.79      418.37     12.62 o 
   5   0   5     1541.85     1596.28     30.39 o 
   7   0   5      449.35      431.28     22.70 o 
   9   0   5      255.95      316.46     24.71 o 
  11   0   5       59.19       57.51     19.88 o 
 -11   1   5        0.71        8.74     13.55 o 
 -10   1   5       38.49       55.35     14.66 o 
  -9   1   5       55.20       58.59     13.93 o 
  -8   1   5       72.01       92.91     12.65 o 
  -7   1   5        0.89        5.09      9.27 o 
  -6   1   5       10.03       10.17      8.84 o 
  -5   1   5       17.26       28.74      7.44 o 
  -4   1   5       70.96       96.21     10.40 o 
  -3   1   5      157.22      148.52      8.50 o 
  -2   1   5     1125.14     1167.23     18.02 o 
  -1   1   5      943.19      981.45     15.08 o 
   0   1   5     2873.88     2638.00    105.45 o 
   1   1   5      108.67      125.68      6.70 o 
   2   1   5      323.27      392.80     11.11 o 
   3   1   5      107.19       86.97      6.96 o 
   4   1   5        0.09        2.04      5.04 o 
   5   1   5        3.28       14.91      5.98 o 
   6   1   5      233.36      237.23     14.53 o 
   7   1   5      221.38      246.16     17.30 o 
   8   1   5       25.66       21.10     13.41 o 
   9   1   5      220.63      218.26     21.15 o 
  10   1   5       24.89       17.74     15.06 o 
  11   1   5        1.80        9.96     14.50 o 
 -11   2   5        0.25       14.41     14.41 o 
 -10   2   5       26.62       46.63     14.28 o 
  -9   2   5       40.98       59.93     14.28 o 
  -8   2   5       13.19       18.31     10.45 o 
  -7   2   5       21.77       29.77     10.42 o 
  -6   2   5     1024.47     1027.50     27.90 o 
  -5   2   5       26.30       45.63      7.67 o 
  -4   2   5     6045.95     6507.62     53.52 o 
  -3   2   5     2038.09     1920.11     27.53 o 
  -2   2   5      323.28      315.40     11.50 o 
  -1   2   5    12662.93    11733.82    233.56 o 
   0   2   5    20826.50    19578.89    700.67 o 
   1   2   5      252.22      255.35      9.34 o 
   2   2   5      515.76      460.85     12.68 o 
   3   2   5       19.43       22.82      5.87 o 
   4   2   5       22.16       24.72      6.86 o 
   5   2   5      566.77      608.81     20.79 o 
   6   2   5        2.06        3.74      8.16 o 
   7   2   5      315.11      293.12     19.91 o 
   8   2   5       55.10       60.24     14.66 o 
   9   2   5       24.69       14.41     14.63 o 
  10   2   5       44.35       15.55     14.57 o 
 -11   3   5       39.42       40.71     16.87 o 
 -10   3   5      457.75      470.32     29.26 o 
  -9   3   5       11.19        6.62     12.66 o 
  -8   3   5      160.18      172.33     17.05 o 
  -7   3   5       11.48        7.86     10.09 o 
  -6   3   5      125.45      132.41     12.60 o 
  -5   3   5      122.89      137.64     11.71 o 
  -4   3   5     1060.48     1143.26     25.50 o 
  -3   3   5      624.52      574.62     17.45 o 
  -2   3   5      912.79      741.01     17.65 o 
  -1   3   5     4618.93     4663.28     39.78 o 
   0   3   5       33.06       26.81      5.55 o 
   1   3   5      127.39      141.23      8.78 o 
   2   3   5      752.28      763.31     18.11 o 
   3   3   5      255.02      310.28     13.44 o 
   4   3   5      331.66      418.35     17.28 o 
   5   3   5        1.41        4.70      8.59 o 
   6   3   5        4.00        9.81      9.81 o 
   7   3   5        0.95        6.10     11.76 o 
   8   3   5       10.85       19.92     12.69 o 
   9   3   5      133.52      104.33     17.54 o 
  10   3   5        2.61        8.18     12.52 o 
 -11   4   5       11.68       31.81     14.91 o 
 -10   4   5        4.06        1.03     16.35 o 
  -9   4   5      133.04      118.29     18.17 o 
  -8   4   5      225.33      294.93     21.49 o 
  -7   4   5        0.53       18.23     10.23 o 
  -6   4   5      130.69      126.83     13.64 o 
  -5   4   5     1304.41     1195.72     29.17 o 
  -4   4   5       47.76       61.05      9.86 o 
  -3   4   5      541.12      541.70     18.47 o 
  -2   4   5      198.18      219.75     12.32 o 
  -1   4   5       82.01       60.36      8.28 o 
   0   4   5       19.20       13.13      4.43 o 
   1   4   5     2203.21     2319.16     29.72 o 
   2   4   5     3743.60     3798.99     41.21 o 
   3   4   5     2527.28     2566.73     36.73 o 
   4   4   5       46.08       52.23     10.63 o 
   5   4   5        4.41        8.28      8.98 o 
   6   4   5       88.76       63.28     13.24 o 
   7   4   5      114.47      147.41     17.15 o 
   8   4   5       22.83       62.53     15.46 o 
   9   4   5        4.64        0.00     14.33 o 
  10   4   5        3.62        5.26     12.65 o 
 -10   5   5       35.49       10.97     16.67 o 
  -9   5   5      164.76      207.83     20.16 o 
  -8   5   5      322.87      308.76     24.34 o 
  -7   5   5       36.56       46.19     14.03 o 
  -6   5   5       51.02       47.63     11.41 o 
  -5   5   5      102.54      109.15     12.52 o 
  -4   5   5       41.27       63.44     10.35 o 
  -3   5   5      379.18      362.69     17.73 o 
  -2   5   5      391.40      362.56     16.65 o 
  -1   5   5     2232.47     2240.90     33.81 o 
   0   5   5     1454.26     1453.71     31.73 o 
   1   5   5      336.72      348.12     14.02 o 
   2   5   5       18.48        3.79      7.37 o 
   3   5   5      641.57      623.73     21.39 o 
   4   5   5      724.97      810.19     24.81 o 
   5   5   5      688.86      684.98     25.40 o 
   6   5   5      139.59      169.35     17.07 o 
   7   5   5       42.77       19.41     15.95 o 
   8   5   5       16.59       32.91     12.73 o 
   9   5   5       22.49       50.97     13.34 o 
  10   5   5        6.44       13.99     13.99 o 
 -10   6   5        6.55        2.18     15.30 o 
  -9   6   5       47.57       42.45     15.55 o 
  -8   6   5       41.14       29.49     15.54 o 
  -7   6   5       46.13       34.51     15.76 o 
  -6   6   5        1.45        2.34     10.75 o 
  -5   6   5       16.50       18.93     10.84 o 
  -4   6   5       31.95       16.65     11.56 o 
  -3   6   5       11.75       31.41     10.69 o 
  -2   6   5      638.50      673.37     22.25 o 
  -1   6   5      443.20      505.14     18.31 o 
   0   6   5      318.50      296.01     12.32 o 
   1   6   5       36.24       45.79      8.60 o 
   2   6   5      109.90      130.47     12.38 o 
   3   6   5      412.52      404.28     20.22 o 
   4   6   5        0.62        2.82     10.81 o 
   5   6   5      485.16      438.68     22.67 o 
   6   6   5       25.04       28.07     12.23 o 
   7   6   5       11.68       28.94     13.62 o 
   8   6   5        5.14       14.16     13.17 o 
   9   6   5        0.24       14.31     14.31 o 
  -9   7   5        1.05        4.17     13.96 o 
  -8   7   5      117.76      102.14     17.74 o 
  -7   7   5        2.45        6.37     13.98 o 
  -6   7   5      965.83      904.00     34.24 o 
  -5   7   5      154.16      165.48     17.04 o 
  -4   7   5      107.50      156.88     16.20 o 
  -3   7   5       32.15       35.08     13.07 o 
  -2   7   5       71.12       65.51     12.47 o 
  -1   7   5       32.35       17.65      9.16 o 
   0   7   5      179.18      180.71     13.24 o 
   1   7   5       47.88       36.45      8.79 o 
   2   7   5        6.13        4.45     10.56 o 
   3   7   5       16.94       11.21     13.17 o 
   4   7   5      389.26      277.01     20.64 o 
   5   7   5       16.75        0.81     14.39 o 
   6   7   5       26.46       60.04     15.44 o 
   7   7   5        1.78        5.91     13.37 o 
   8   7   5       14.57       38.49     14.29 o 
   9   7   5        1.37        3.27     12.49 o 
  -9   8   5       13.89        6.15     13.84 o 
  -8   8   5       70.35       64.85     16.58 o 
  -7   8   5       10.82        6.62     15.38 o 
  -6   8   5       60.56       41.71     17.73 o 
  -5   8   5       73.28      124.83     17.61 o 
  -4   8   5      140.28      188.20     18.77 o 
  -3   8   5      230.60      306.89     21.36 o 
  -2   8   5      105.83      138.78     15.38 o 
  -1   8   5       58.24       58.39     11.78 o 
   0   8   5       13.58       12.39      6.10 o 
   1   8   5       87.58       94.23     13.70 o 
   2   8   5      208.69      207.23     16.97 o 
   3   8   5       29.08       17.99     13.77 o 
   4   8   5        1.60       12.79     12.79 o 
   5   8   5      108.93      137.67     18.63 o 
   6   8   5        0.03        1.00     13.91 o 
   7   8   5        1.54        3.08     12.98 o 
   8   8   5        4.50        3.10     13.25 o 
  -8   9   5       50.60       42.56     16.97 o 
  -7   9   5        1.24        9.69     14.29 o 
  -6   9   5        2.91        4.78     12.97 o 
  -5   9   5        1.38       13.76     13.76 o 
  -4   9   5      125.16      111.80     19.25 o 
  -3   9   5        4.09        3.68     13.86 o 
  -2   9   5       31.94        7.82     12.16 o 
  -1   9   5        7.60        4.64     10.32 o 
   0   9   5       58.08       93.20      9.02 o 
   1   9   5        0.00        6.40     10.80 o 
   2   9   5       53.31       17.48     13.59 o 
   3   9   5       36.85       49.51     15.14 o 
   4   9   5       36.82       18.92     15.07 o 
   5   9   5       29.45       36.13     14.77 o 
   6   9   5        0.98       10.95     12.82 o 
   7   9   5       39.12        0.99     15.55 o 
  -7  10   5        6.88        1.91     12.99 o 
  -6  10   5        1.24        6.81     12.05 o 
  -5  10   5        0.78       14.14     13.61 o 
  -4  10   5       20.58       40.69     13.44 o 
  -3  10   5       12.15        1.96     14.19 o 
  -2  10   5        6.00       16.38     12.64 o 
  -1  10   5        5.98       10.79     10.79 o 
   0  10   5       45.27       27.13      8.77 o 
   1  10   5        0.19        1.55     13.08 o 
   2  10   5      311.31      350.05     22.89 o 
   3  10   5       23.69       25.42     14.07 o 
   4  10   5        2.58       10.36     15.01 o 
   5  10   5        9.85       10.74     14.95 o 
   6  10   5        0.87       11.96     14.44 o 
  -6  11   5       10.20       32.86     13.14 o 
  -5  11   5        3.26        2.10     15.43 o 
  -4  11   5        0.06        4.31     15.80 o 
  -3  11   5        0.00        1.99     14.05 o 
  -2  11   5        8.25        5.83     13.57 o 
  -1  11   5        0.06        2.11     10.74 o 
   0  11   5       14.09        4.49      8.91 o 
   1  11   5       21.98       30.03     13.37 o 
   2  11   5        0.57       11.71     13.36 o 
   3  11   5       14.71        6.60     14.26 o 
   4  11   5        3.65       14.36     14.18 o 
   5  11   5        1.89       30.97     11.92 o 
  -4  12   5        7.07        1.08     15.14 o 
  -3  12   5        0.87        3.83     12.78 o 
  -2  12   5        2.06       12.90     12.74 o 
  -1  12   5       18.97        6.94     12.31 o 
   0  12   5        0.03        0.69      8.14 o 
   1  12   5        0.06        4.26     12.10 o 
   2  12   5        4.19        5.49     12.80 o 
   3  12   5        3.16        3.71     13.03 o 
 -10   0   6      211.31      203.10     19.31 o 
  -8   0   6        1.97        7.26     10.23 o 
  -6   0   6      243.79      213.40     12.91 o 
  -4   0   6     3641.35     4021.48     39.47 o 
  -2   0   6     1213.70     1274.64     17.65 o 
   0   0   6     5376.42     5255.45     42.38 o 
   2   0   6     1402.11     1523.77     21.21 o 
   4   0   6      137.65      151.85     10.42 o 
   6   0   6        5.15        8.39      8.51 o 
   8   0   6       56.49       55.39     15.17 o 
  10   0   6      137.05      183.50     20.72 o 
 -11   1   6       13.00       13.35     13.35 o 
 -10   1   6        0.23        7.05     11.83 o 
  -9   1   6        0.25        5.30     11.86 o 
  -8   1   6      668.28      603.34     25.13 o 
  -7   1   6        5.25        8.89      8.89 o 
  -6   1   6      375.96      454.83     17.88 o 
  -5   1   6      367.76      348.26     14.58 o 
  -4   1   6     1479.73     1674.10     26.70 o 
  -3   1   6      206.20      246.30     10.42 o 
  -2   1   6     1811.25     1850.79     22.83 o 
  -1   1   6       22.14       20.61      5.06 o 
   0   1   6      670.59      670.78     19.85 o 
   1   1   6      915.82      934.63     15.99 o 
   2   1   6      400.79      410.35     11.69 o 
   3   1   6      231.13      194.78     10.03 o 
   4   1   6       81.75       58.77      7.58 o 
   5   1   6      402.94      349.81     15.12 o 
   6   1   6      399.55      374.29     16.98 o 
   7   1   6       35.12       35.61     12.12 o 
   8   1   6        7.37       26.68     12.18 o 
   9   1   6       27.63       10.52     16.22 o 
  10   1   6        7.98        7.33     15.31 o 
 -11   2   6        0.65       14.42     13.11 o 
 -10   2   6      260.72      302.20     22.21 o 
  -9   2   6        0.12        1.87     12.17 o 
  -8   2   6       96.39      109.05     14.93 o 
  -7   2   6       36.89       25.86     10.50 o 
  -6   2   6       55.45       55.11     10.23 o 
  -5   2   6      850.13      908.73     23.25 o 
  -4   2   6       12.31       23.11      7.62 o 
  -3   2   6        8.63       13.52      5.46 o 
  -2   2   6       15.27        0.97      5.32 o 
  -1   2   6       35.06       23.13      6.96 o 
   0   2   6    11659.68    11041.68    361.54 o 
   1   2   6      115.99       86.33      7.19 o 
   2   2   6      516.34      543.11     14.18 o 
   3   2   6      123.71      129.89      9.31 o 
   4   2   6       32.13       37.17      7.93 o 
   5   2   6      383.35      407.89     17.17 o 
   6   2   6       52.97       44.58     10.08 o 
   7   2   6       60.90       50.50     13.79 o 
   8   2   6       98.97      123.12     15.90 o 
   9   2   6       25.64        4.53     14.62 o 
  10   2   6       23.36        9.75     13.40 o 
 -11   3   6        0.00        4.54     14.15 o 
 -10   3   6      151.19      135.09     21.10 o 
  -9   3   6       84.59       75.14     18.20 o 
  -8   3   6        0.21       14.12     10.94 o 
  -7   3   6        6.56       16.61      9.48 o 
  -6   3   6      282.51      261.54     16.05 o 
  -5   3   6      338.53      368.02     16.71 o 
  -4   3   6     1583.02     1543.07     30.32 o 
  -3   3   6      418.06      471.04     16.00 o 
  -2   3   6      317.70      279.83     12.05 o 
  -1   3   6      340.59      344.47     12.50 o 
   0   3   6     1203.40     1257.55     15.12 o 
   1   3   6     1438.24     1306.64     21.75 o 
   2   3   6     1655.22     1801.18     26.69 o 
   3   3   6      620.31      607.71     18.53 o 
   4   3   6        0.38        2.61      7.02 o 
   5   3   6      264.62      288.01     15.65 o 
   6   3   6      213.27      265.36     17.19 o 
   7   3   6        0.38       29.80     12.77 o 
   8   3   6        9.70       25.50     12.31 o 
   9   3   6       22.14        9.61     14.36 o 
  10   3   6        0.26       11.12     11.91 o 
 -11   4   6        1.61       16.15     16.15 o 
 -10   4   6      263.74      304.14     25.44 o 
  -9   4   6      141.94      169.86     18.72 o 
  -8   4   6      232.41      242.73     20.54 o 
  -7   4   6        2.60       11.05     11.05 o 
  -6   4   6       35.60       25.07     10.76 o 
  -5   4   6      163.46      140.57     13.19 o 
  -4   4   6      596.14      706.95     22.23 o 
  -3   4   6       11.76       17.74      7.35 o 
  -2   4   6     1547.48     1464.61     26.60 o 
  -1   4   6      135.55      122.23     11.24 o 
   0   4   6      463.25      504.01     10.79 o 
   1   4   6       61.46       81.22      9.01 o 
   2   4   6      187.88      148.62     11.68 o 
   3   4   6       28.14       36.80      9.93 o 
   4   4   6       21.64       17.01      9.09 o 
   5   4   6      299.86      284.56     17.21 o 
   6   4   6        0.07       28.20      9.55 o 
   7   4   6        0.12        6.72     11.62 o 
   8   4   6        8.41       18.57     11.45 o 
   9   4   6       14.01       34.12     12.44 o 
  10   4   6        7.86       14.55     14.55 o 
 -10   5   6       21.64        6.53     16.63 o 
  -9   5   6        6.65        9.09     14.31 o 
  -8   5   6       26.90       37.41     15.98 o 
  -7   5   6      202.57      154.70     17.77 o 
  -6   5   6       74.86       70.69     12.10 o 
  -5   5   6        6.03       10.51     10.51 o 
  -4   5   6       68.90       97.82     10.92 o 
  -3   5   6       46.77       57.90      9.12 o 
  -2   5   6     2568.50     2613.53     38.04 o 
  -1   5   6       70.01       60.99     10.30 o 
   0   5   6       86.79       95.82      6.92 o 
   1   5   6      161.46      113.86     10.38 o 
   2   5   6      674.88      694.61     20.77 o 
   3   5   6      355.23      372.10     17.02 o 
   4   5   6      261.98      305.08     18.66 o 
   5   5   6       66.71       96.52     15.25 o 
   6   5   6       84.65      106.69     15.40 o 
   7   5   6       74.03       73.04     14.04 o 
   8   5   6       44.36       37.00     14.73 o 
   9   5   6        2.25       14.07     14.07 o 
  10   5   6        8.09        4.23     13.16 o 
 -10   6   6        1.87       11.96     14.94 o 
  -9   6   6        3.20        3.06     14.32 o 
  -8   6   6       81.24       68.48     17.15 o 
  -7   6   6       10.71        7.03     14.51 o 
  -6   6   6        5.40       12.40     12.40 o 
  -5   6   6       88.85       95.25     15.32 o 
  -4   6   6      620.33      564.98     23.36 o 
  -3   6   6      253.80      233.13     15.88 o 
  -2   6   6      107.13      117.39     12.03 o 
  -1   6   6       53.01       58.36      9.91 o 
   0   6   6      152.40      124.49      8.08 o 
   1   6   6        2.15       20.81      7.04 o 
   2   6   6        1.18        0.00      8.87 o 
   3   6   6      876.85      966.27     28.08 o 
   4   6   6      109.34       96.38     14.38 o 
   5   6   6       32.04       26.61     14.06 o 
   6   6   6       32.60       39.61     13.24 o 
   7   6   6      134.15      118.59     17.13 o 
   8   6   6        4.68        9.12     13.02 o 
   9   6   6       19.59       33.85     14.23 o 
  -9   7   6        0.07        1.03     14.55 o 
  -8   7   6        6.18       18.61     14.28 o 
  -7   7   6        9.00       10.08     15.57 o 
  -6   7   6      225.61      219.94     20.35 o 
  -5   7   6       19.92       18.31     13.79 o 
  -4   7   6       60.49       47.20     15.31 o 
  -3   7   6       33.04       29.16     11.45 o 
  -2   7   6        1.88        0.70     10.62 o 
  -1   7   6     1086.73      980.94     26.93 o 
   0   7   6      144.73      146.76     12.66 o 
   1   7   6      275.90      319.38     17.65 o 
   2   7   6      117.34      109.53     12.95 o 
   3   7   6      498.75      493.40     23.53 o 
   4   7   6        3.32       17.13     12.08 o 
   5   7   6      244.97      247.38     19.61 o 
   6   7   6        3.58        2.72     13.21 o 
   7   7   6        1.90        7.89     12.81 o 
   8   7   6       12.01       15.51     13.53 o 
   9   7   6        2.55       11.63     13.17 o 
  -9   8   6        5.38       19.50     11.23 o 
  -8   8   6        0.58       18.91     14.45 o 
  -7   8   6       14.87       21.10     14.78 o 
  -6   8   6       35.67       64.84     16.49 o 
  -5   8   6       11.02       14.55     14.55 o 
  -4   8   6      125.69      120.91     18.40 o 
  -3   8   6      360.83      319.09     20.92 o 
  -2   8   6        9.92       21.48     13.09 o 
  -1   8   6       15.08       30.63      9.81 o 
   0   8   6        0.53        5.98      6.13 o 
   1   8   6       43.36       34.55     10.66 o 
   2   8   6       41.58       17.74     13.37 o 
   3   8   6        2.92       13.05     13.05 o 
   4   8   6       13.41        9.35     14.07 o 
   5   8   6        0.57       10.92     13.71 o 
   6   8   6       13.68       10.65     14.45 o 
   7   8   6        5.40       35.41     11.56 o 
   8   8   6        3.85        5.17     13.96 o 
  -8   9   6        1.96        4.94     13.05 o 
  -7   9   6        1.17       13.73     11.63 o 
  -6   9   6       55.30       58.39     16.16 o 
  -5   9   6        0.68        0.93     14.78 o 
  -4   9   6       10.41        5.76     16.04 o 
  -3   9   6        0.39        4.43     14.60 o 
  -2   9   6        0.18       17.80     11.73 o 
  -1   9   6        5.51       38.15     12.05 o 
   0   9   6        5.14       10.83      6.66 o 
   1   9   6       14.73       16.16     11.62 o 
   2   9   6       11.63       12.55     13.38 o 
   3   9   6      107.88      152.43     18.06 o 
   4   9   6      140.91      118.70     19.82 o 
   5   9   6        9.20        8.60     14.11 o 
   6   9   6       15.21       16.87     14.11 o 
   7   9   6       12.76       19.32     13.42 o 
  -7  10   6        1.42       12.67     13.04 o 
  -6  10   6        4.21       13.12     13.12 o 
  -5  10   6        3.72        9.25     14.32 o 
  -4  10   6       13.20       37.05     13.82 o 
  -3  10   6        0.34       35.18     12.68 o 
  -2  10   6        1.83        8.13     12.69 o 
  -1  10   6        7.94        5.72     12.50 o 
   0  10   6        1.48        7.91      7.93 o 
   1  10   6        2.09        3.07     12.41 o 
   2  10   6        0.47        5.11     13.43 o 
   3  10   6        1.03       13.76     13.76 o 
   4  10   6       31.57       30.21     14.85 o 
   5  10   6        0.63       14.57     14.57 o 
   6  10   6        3.97       15.51     15.51 o 
  -6  11   6        3.33        8.91     12.88 o 
  -5  11   6        0.05       12.52     14.94 o 
  -4  11   6        8.29       46.25     13.74 o 
  -3  11   6       17.08       43.25     13.76 o 
  -2  11   6        0.48       12.05     12.05 o 
  -1  11   6       19.84       31.07     12.12 o 
   0  11   6        5.86       22.31      7.54 o 
   1  11   6       66.18       89.14     13.79 o 
   2  11   6        6.88        0.84     13.19 o 
   3  11   6        3.64       13.92     11.55 o 
   4  11   6        5.22        5.74     11.94 o 
   5  11   6       11.18       18.26     12.71 o 
  -4  12   6        0.17        5.15     14.61 o 
  -3  12   6        0.99       10.06     12.63 o 
  -2  12   6        8.35        6.40     12.50 o 
  -1  12   6        2.79        5.67     10.59 o 
   0  12   6        2.50        3.41     15.05 o 
   1  12   6        1.09        5.74     12.05 o 
   2  12   6        2.89       16.90     13.45 o 
   3  12   6        0.40       13.43     13.43 o 
 -11   0   7        0.13        4.18     13.16 o 
  -9   0   7        7.07       25.45     10.80 o 
  -7   0   7       31.20        4.95      9.55 o 
  -5   0   7       16.42       15.87      6.07 o 
  -3   0   7     1579.55     1531.38     22.26 o 
  -1   0   7      841.59      814.21     14.29 o 
   1   0   7        8.08        5.66      4.03 o 
   3   0   7     6009.69     5555.55     46.61 o 
   5   0   7      193.66      213.88     13.11 o 
   7   0   7      693.94      750.85     28.54 o 
   9   0   7      388.82      405.69     27.41 o 
 -11   1   7        1.50        1.07     14.27 o 
 -10   1   7        2.74       11.92     12.71 o 
  -9   1   7        1.35       12.30     12.30 o 
  -8   1   7       63.54       58.79     13.70 o 
  -7   1   7       36.80       42.35     10.19 o 
  -6   1   7      249.22      266.73     15.29 o 
  -5   1   7      905.29      823.15     21.53 o 
  -4   1   7       23.99       22.44      6.67 o 
  -3   1   7     1191.40     1407.35     22.86 o 
  -2   1   7      655.17      703.17     14.92 o 
  -1   1   7     6384.91     6546.63     42.74 o 
   0   1   7      504.58      490.33     26.51 o 
   1   1   7      502.18      505.62     12.72 o 
   2   1   7       91.62       99.00      7.14 o 
   3   1   7      522.54      585.98     16.33 o 
   4   1   7      248.80      248.08     12.56 o 
   5   1   7       10.13       32.33      8.11 o 
   6   1   7        0.16        0.64      7.96 o 
   7   1   7      390.60      390.50     21.36 o 
   8   1   7       40.34       41.99     14.14 o 
   9   1   7       71.81       62.29     17.31 o 
  10   1   7       10.89       13.85     15.21 o 
 -11   2   7        0.12       13.39     13.39 o 
 -10   2   7        0.12       30.72     12.85 o 
  -9   2   7       44.97       14.59     14.13 o 
  -8   2   7       41.69       63.86     12.61 o 
  -7   2   7       41.74       50.11     11.15 o 
  -6   2   7      251.82      261.77     15.54 o 
  -5   2   7      123.94      124.51     10.64 o 
  -4   2   7       15.44        2.28      7.19 o 
  -3   2   7       48.28       51.62      7.45 o 
  -2   2   7      263.30      304.08     11.17 o 
  -1   2   7       56.40       49.92      6.37 o 
   0   2   7      434.23      519.28     11.27 o 
   1   2   7     4240.23     4258.31     37.03 o 
   2   2   7       32.90       43.02      5.59 o 
   3   2   7      750.88      679.73     17.98 o 
   4   2   7      131.89      141.74     11.29 o 
   5   2   7      104.74      122.25     11.88 o 
   6   2   7      238.34      234.28     16.00 o 
   7   2   7     1561.13     1496.67     37.98 o 
   8   2   7      108.30       92.67     14.90 o 
   9   2   7       11.57       36.82     12.69 o 
  10   2   7        0.60       14.35     14.35 o 
 -11   3   7        0.02       14.51     14.51 o 
 -10   3   7       32.48       39.88     13.71 o 
  -9   3   7       50.69       50.18     14.98 o 
  -8   3   7      183.29      205.44     19.03 o 
  -7   3   7        6.53        0.00     10.26 o 
  -6   3   7       14.05       19.14      9.63 o 
  -5   3   7        1.96        5.64      9.46 o 
  -4   3   7       11.45        7.97      8.58 o 
  -3   3   7       10.56        6.84      6.84 o 
  -2   3   7       27.81        7.26      7.62 o 
  -1   3   7      647.68      718.73     18.59 o 
   0   3   7      130.41      134.04      6.61 o 
   1   3   7      480.35      547.68     15.51 o 
   2   3   7     1104.57     1152.36     22.80 o 
   3   3   7      283.81      320.74     14.75 o 
   4   3   7       76.31       56.64      9.48 o 
   5   3   7      203.39      159.99     13.82 o 
   6   3   7      132.85      152.66     14.59 o 
   7   3   7      434.82      435.08     22.78 o 
   8   3   7       17.72       31.26     13.25 o 
   9   3   7      152.45      147.03     18.26 o 
  10   3   7       17.87       14.49     14.49 o 
 -11   4   7        1.76        6.73     15.73 o 
 -10   4   7       14.12        4.22     16.01 o 
  -9   4   7        0.09        5.86     13.57 o 
  -8   4   7      483.73      463.68     26.44 o 
  -7   4   7        4.16        1.52     10.90 o 
  -6   4   7       27.78       35.27     10.80 o 
  -5   4   7      832.18      885.79     26.53 o 
  -4   4   7      928.14      747.83     23.91 o 
  -3   4   7      343.74      376.06     16.60 o 
  -2   4   7      226.83      172.38     12.63 o 
  -1   4   7     2161.96     2536.41     34.29 o 
   0   4   7      267.65      272.69     10.44 o 
   1   4   7       45.89       62.77      8.09 o 
   2   4   7       26.93       37.68      8.91 o 
   3   4   7       45.80       66.55     10.28 o 
   4   4   7        2.35        3.51      7.70 o 
   5   4   7       62.76       46.32     11.78 o 
   6   4   7      107.16      127.87     14.84 o 
   7   4   7      216.45      201.21     18.93 o 
   8   4   7       24.25       31.89     13.70 o 
   9   4   7      105.59       74.44     16.56 o 
  10   4   7        0.09        3.15     13.56 o 
 -10   5   7       34.00       52.78     14.48 o 
  -9   5   7        2.49       13.03     13.93 o 
  -8   5   7      160.88      196.71     20.58 o 
  -7   5   7       90.87       66.92     16.70 o 
  -6   5   7       93.78       99.92     14.55 o 
  -5   5   7      206.74      161.06     15.85 o 
  -4   5   7      207.89      222.80     15.95 o 
  -3   5   7       26.17       33.67     10.94 o 
  -2   5   7        5.10        6.14      8.38 o 
  -1   5   7      171.81      169.29     13.04 o 
   0   5   7      495.08      502.25     12.20 o 
   1   5   7      743.48      806.30     21.06 o 
   2   5   7      155.23      139.52     12.52 o 
   3   5   7        5.90        3.44      8.57 o 
   4   5   7       48.82       64.13     12.23 o 
   5   5   7      216.80      177.08     16.14 o 
   6   5   7       28.26        2.42     12.62 o 
   7   5   7        5.56       11.73     11.73 o 
   8   5   7       11.10       20.57     13.50 o 
   9   5   7       53.22       23.78     14.56 o 
 -10   6   7       71.89       87.97     18.50 o 
  -9   6   7        1.75        8.21     14.58 o 
  -8   6   7       15.35       26.66     14.44 o 
  -7   6   7      369.73      357.78     23.71 o 
  -6   6   7      134.18      138.81     17.10 o 
  -5   6   7      247.45      261.70     19.36 o 
  -4   6   7        1.27        1.38      9.71 o 
  -3   6   7       41.05       36.64     11.12 o 
  -2   6   7      118.63      117.98     13.05 o 
  -1   6   7       59.14       69.01     10.46 o 
   0   6   7      333.37      385.57     11.86 o 
   1   6   7       26.58       18.04      8.53 o 
   2   6   7      196.21      249.64     14.95 o 
   3   6   7       60.70       49.07     12.82 o 
   4   6   7      150.06      148.96     15.44 o 
   5   6   7       16.56        1.61     11.62 o 
   6   6   7        8.88       32.34     11.96 o 
   7   6   7       87.60       84.65     17.66 o 
   8   6   7        0.01        5.10     13.38 o 
   9   6   7        9.49       11.56     14.03 o 
  -9   7   7        1.99       15.07     15.07 o 
  -8   7   7      239.19      181.57     22.44 o 
  -7   7   7        1.66        8.40     13.78 o 
  -6   7   7      225.91      226.67     22.11 o 
  -5   7   7       14.81       12.75     14.10 o 
  -4   7   7      227.67      309.03     20.18 o 
  -3   7   7       51.03       34.56     13.12 o 
  -2   7   7      369.68      337.63     19.17 o 
  -1   7   7      445.89      391.51     19.63 o 
   0   7   7       54.30       69.06      7.25 o 
   1   7   7       24.13       39.08      8.52 o 
   2   7   7       27.51       33.67     11.50 o 
   3   7   7      525.79      496.96     23.53 o 
   4   7   7      191.74      205.32     19.27 o 
   5   7   7       52.01       63.57     14.62 o 
   6   7   7        0.26        2.78     12.92 o 
   7   7   7       21.75       20.76     15.38 o 
   8   7   7        3.16        4.17     13.93 o 
  -9   8   7        4.93        4.03     13.24 o 
  -8   8   7       42.84       38.84     14.13 o 
  -7   8   7        1.26        1.93     13.92 o 
  -6   8   7        1.09       31.04     14.89 o 
  -5   8   7       44.85       21.19     14.69 o 
  -4   8   7      260.87      196.77     20.56 o 
  -3   8   7       44.59       63.57     13.84 o 
  -2   8   7        0.12        5.08     12.15 o 
  -1   8   7        6.11       11.69     11.69 o 
   0   8   7       65.74       87.02     21.78 o 
   1   8   7        6.36        7.00      9.74 o 
   2   8   7       10.33       26.30     12.32 o 
   3   8   7      359.54      327.67     20.76 o 
   4   8   7      208.64      225.38     20.40 o 
   5   8   7       35.14       53.96     12.86 o 
   6   8   7        0.57        1.92     12.29 o 
   7   8   7        0.07        3.06     11.73 o 
   8   8   7        7.75        2.09     12.23 o 
  -8   9   7       14.04       16.73     15.24 o 
  -7   9   7        0.22        8.91     12.92 o 
  -6   9   7        8.98       22.74     14.84 o 
  -5   9   7        0.87       10.91     15.21 o 
  -4   9   7        4.82       15.07     15.07 o 
  -3   9   7        3.58       13.36     13.36 o 
  -2   9   7       66.62       41.93     13.98 o 
  -1   9   7       18.98        6.26     12.11 o 
   0   9   7       34.11       55.37      7.97 o 
   1   9   7       78.53       53.44     13.86 o 
   2   9   7       47.04       78.12     13.24 o 
   3   9   7      196.56      168.66     19.58 o 
   4   9   7       24.83       14.58     15.54 o 
   5   9   7        2.14        2.93     13.14 o 
   6   9   7        8.87        5.92     13.53 o 
   7   9   7        0.70        4.04     12.71 o 
  -7  10   7       14.19       31.30     13.19 o 
  -6  10   7        0.54        6.03     12.86 o 
  -5  10   7        8.32       20.65     15.63 o 
  -4  10   7       15.54       55.92     15.18 o 
  -3  10   7        1.68       10.79     14.14 o 
  -2  10   7       35.00       44.77     13.56 o 
  -1  10   7        0.00        8.78     12.06 o 
   0  10   7       20.60       13.30      8.18 o 
   1  10   7        1.66        9.11     13.47 o 
   2  10   7       12.49       23.48     13.25 o 
   3  10   7        0.11       24.28     12.24 o 
   4  10   7        7.71        2.79     13.56 o 
   5  10   7        9.19        1.93     15.14 o 
   6  10   7        3.27       15.77     13.13 o 
  -6  11   7        1.00       14.95     12.34 o 
  -5  11   7        0.05        8.35     14.70 o 
  -4  11   7        0.57        1.01     12.69 o 
  -3  11   7        0.74       14.38     14.38 o 
  -2  11   7        4.68        4.91     12.10 o 
  -1  11   7       26.88        5.90     12.20 o 
   0  11   7       11.66        0.16      8.79 o 
   1  11   7       14.97        4.76     11.58 o 
   2  11   7        1.39        9.60     12.77 o 
   3  11   7        0.02        7.38     12.64 o 
   4  11   7        0.30        9.50     13.83 o 
   5  11   7        0.22        7.65     12.47 o 
  -4  12   7        0.01       34.14     12.36 o 
  -3  12   7        2.25        9.68     12.87 o 
  -2  12   7        2.86        0.76     11.43 o 
  -1  12   7       12.97       10.07     12.02 o 
   0  12   7        2.72        0.27      7.67 o 
   1  12   7        0.22        3.23     11.38 o 
   2  12   7        2.97        5.20     12.66 o 
   3  12   7        0.01        6.35     12.71 o 
 -10   0   8      233.85      231.41     20.87 o 
  -8   0   8       38.03       33.70     10.58 o 
  -6   0   8        1.14        6.44      7.28 o 
  -4   0   8      963.94     1021.14     21.35 o 
  -2   0   8      297.44      259.23      9.36 o 
   0   0   8     4042.62     4004.67     24.01 o 
   2   0   8       58.52       49.20      6.15 o 
   4   0   8      173.81      179.49     11.71 o 
   6   0   8       63.10       92.48     11.92 o 
   8   0   8        0.53        3.85     12.76 o 
  10   0   8        4.09        5.96     17.43 o 
 -11   1   8        3.86       15.00     12.37 o 
 -10   1   8       24.21        4.99     14.96 o 
  -9   1   8        8.71       29.14     12.71 o 
  -8   1   8        2.69       14.58     10.20 o 
  -7   1   8       60.69       58.09     11.02 o 
  -6   1   8       12.87       10.21      8.66 o 
  -5   1   8      135.09      146.51     10.63 o 
  -4   1   8      103.56       90.29      8.23 o 
  -3   1   8     1525.42     1548.31     24.68 o 
  -2   1   8       21.19       15.28      4.99 o 
  -1   1   8      275.19      330.90     11.83 o 
   0   1   8     1026.97      918.03     82.89 o 
   1   1   8      720.18      716.41     15.93 o 
   2   1   8      300.69      229.54     10.60 o 
   3   1   8     5063.54     5159.51     46.88 o 
   4   1   8      150.82      132.28     10.60 o 
   5   1   8       71.23       76.01      9.23 o 
   6   1   8        0.12        9.16      8.73 o 
   7   1   8       37.17       42.76     13.78 o 
   8   1   8       16.44        0.88     15.21 o 
   9   1   8      129.25      145.79     18.58 o 
  10   1   8        5.88        6.41     13.43 o 
 -11   2   8        5.73        8.72     12.97 o 
 -10   2   8      302.47      327.78     22.53 o 
  -9   2   8        0.84        3.66     12.12 o 
  -8   2   8       24.04       22.46     10.88 o 
  -7   2   8      140.40      130.08     14.63 o 
  -6   2   8       92.12       88.93     11.82 o 
  -5   2   8     1493.65     1670.34     32.33 o 
  -4   2   8     1884.91     1857.41     31.41 o 
  -3   2   8      698.31      764.48     18.87 o 
  -2   2   8        5.24        1.05      5.66 o 
  -1   2   8       56.99       62.07      6.78 o 
   0   2   8      205.68      215.77     15.28 o 
   1   2   8     1251.72     1252.15     22.16 o 
   2   2   8       36.20       26.06      6.38 o 
   3   2   8     2280.98     2288.74     33.17 o 
   4   2   8       50.51       33.28      8.26 o 
   5   2   8       30.42       27.08      8.88 o 
   6   2   8      114.54      118.23     13.98 o 
   7   2   8        0.38        1.50     12.67 o 
   8   2   8       41.80       16.33     13.19 o 
   9   2   8      155.68      142.59     19.89 o 
  10   2   8        0.45       15.62     12.75 o 
 -11   3   8        3.78       17.62     13.42 o 
 -10   3   8       47.00       70.72     15.62 o 
  -9   3   8       70.30      112.34     15.36 o 
  -8   3   8      219.23      239.74     19.19 o 
  -7   3   8       41.55       50.16     12.19 o 
  -6   3   8     1384.18     1506.09     34.23 o 
  -5   3   8      735.21      759.18     23.74 o 
  -4   3   8      108.57      107.75     11.46 o 
  -3   3   8      546.68      525.99     17.36 o 
  -2   3   8     2392.75     2319.33     31.91 o 
  -1   3   8     5682.60     5929.67     49.99 o 
   0   3   8        4.23        1.20      4.49 o 
   1   3   8     5101.54     5037.02     44.52 o 
   2   3   8      171.58      157.74     11.16 o 
   3   3   8      934.04     1034.71     24.14 o 
   4   3   8       58.92       29.77      8.38 o 
   5   3   8      177.38      155.48     12.60 o 
   6   3   8       22.08       13.84     11.49 o 
   7   3   8      115.92      111.73     15.00 o 
   8   3   8      310.94      323.88     21.45 o 
   9   3   8       99.56      105.24     15.99 o 
  10   3   8       50.33       11.12     15.78 o 
 -11   4   8       44.65       40.88     16.88 o 
 -10   4   8       41.90       69.76     19.36 o 
  -9   4   8       39.62       36.98     14.74 o 
  -8   4   8      133.16      145.69     16.96 o 
  -7   4   8       40.79       27.45     12.73 o 
  -6   4   8       20.08        9.85     10.92 o 
  -5   4   8      356.79      314.48     18.44 o 
  -4   4   8      853.66      716.51     23.39 o 
  -3   4   8      366.14      308.52     15.71 o 
  -2   4   8     2115.70     2017.76     32.47 o 
  -1   4   8      375.24      291.40     14.88 o 
   0   4   8     2320.67     2329.69     23.47 o 
   1   4   8     1668.42     1762.81     29.06 o 
   2   4   8       55.70       65.50      8.95 o 
   3   4   8      249.39      287.34     15.17 o 
   4   4   8       71.66       68.94     10.43 o 
   5   4   8       48.91       56.74     11.70 o 
   6   4   8       39.14       21.87     12.02 o 
   7   4   8      111.15      117.57     17.08 o 
   8   4   8       62.26       47.53     16.21 o 
   9   4   8        4.35       13.14     12.83 o 
 -10   5   8       17.85       33.00     15.49 o 
  -9   5   8        3.04        0.00     13.63 o 
  -8   5   8      123.93       95.34     18.69 o 
  -7   5   8        0.08        5.82     11.99 o 
  -6   5   8      182.82      141.71     16.70 o 
  -5   5   8      590.40      629.22     23.88 o 
  -4   5   8        5.49        1.23      9.01 o 
  -3   5   8      199.88      213.87     15.24 o 
  -2   5   8        5.66        2.70      8.56 o 
  -1   5   8      934.99     1065.71     25.74 o 
   0   5   8      133.27      167.13      9.08 o 
   1   5   8      483.12      518.85     18.24 o 
   2   5   8       94.07      117.80     11.05 o 
   3   5   8       11.65       32.73      9.34 o 
   4   5   8       48.85       35.28     10.40 o 
   5   5   8       22.10       20.23     13.49 o 
   6   5   8        5.58        3.30     13.19 o 
   7   5   8      141.74      153.43     18.94 o 
   8   5   8        6.44       19.80     11.66 o 
   9   5   8        0.87        9.29     13.80 o 
 -10   6   8        0.07       20.14     13.26 o 
  -9   6   8        0.27       15.22     15.85 o 
  -8   6   8       60.49       61.02     16.08 o 
  -7   6   8      381.63      305.43     25.25 o 
  -6   6   8       75.37       65.57     14.73 o 
  -5   6   8      340.30      268.89     20.36 o 
  -4   6   8      108.39       79.13     12.84 o 
  -3   6   8        3.92        0.60      9.42 o 
  -2   6   8      325.13      354.14     17.60 o 
  -1   6   8        1.22        1.68      9.20 o 
   0   6   8      330.68      338.92     11.77 o 
   1   6   8        9.52       13.60      8.67 o 
   2   6   8      124.25      127.04     13.42 o 
   3   6   8        0.22       10.67     10.67 o 
   4   6   8       10.65        7.35     12.32 o 
   5   6   8       25.39       16.28     12.52 o 
   6   6   8       29.67       22.31     13.06 o 
   7   6   8       34.72       21.13     13.90 o 
   8   6   8        2.94        3.02     12.08 o 
   9   6   8        1.07        4.23     13.64 o 
  -9   7   8       11.16        5.11     14.73 o 
  -8   7   8       15.17       31.36     14.88 o 
  -7   7   8        3.90       25.22     12.83 o 
  -6   7   8      237.35      220.15     20.00 o 
  -5   7   8       74.09       45.38     15.09 o 
  -4   7   8      146.31      138.79     17.49 o 
  -3   7   8        0.09        0.71     11.04 o 
  -2   7   8        0.62       13.37      9.41 o 
  -1   7   8       31.18       16.19     10.79 o 
   0   7   8       96.11       96.71      8.78 o 
   1   7   8       69.72       90.95     12.98 o 
   2   7   8      486.46      493.91     21.57 o 
   3   7   8      149.59      154.88     17.38 o 
   4   7   8      107.56      116.06     16.33 o 
   5   7   8        4.42        0.00     12.88 o 
   6   7   8       25.39       23.51     15.16 o 
   7   7   8        6.74        2.96     12.58 o 
   8   7   8        0.22       12.49     12.49 o 
  -9   8   8        1.70        1.01     13.55 o 
  -8   8   8       25.79       48.69     15.36 o 
  -7   8   8       21.04        2.88     14.39 o 
  -6   8   8      100.60       70.44     15.99 o 
  -5   8   8       42.26       69.49     16.42 o 
  -4   8   8      112.84      143.86     18.53 o 
  -3   8   8        7.30       15.06     11.76 o 
  -2   8   8        5.95        8.10     12.25 o 
  -1   8   8       34.14       43.78     12.03 o 
   0   8   8      220.57      202.03     11.07 o 
   1   8   8        1.57        9.12     10.19 o 
   2   8   8       74.76       53.21     13.36 o 
   3   8   8       30.49        9.55     15.57 o 
   4   8   8       65.11       95.90     15.63 o 
   5   8   8      150.06      151.75     18.74 o 
   6   8   8       11.51        2.95     14.82 o 
   7   8   8        1.03        0.00     12.86 o 
  -8   9   8       10.44       12.77     15.23 o 
  -7   9   8        0.03        5.97     14.14 o 
  -6   9   8       86.31       75.55     17.68 o 
  -5   9   8       22.52       38.47     14.61 o 
  -4   9   8       21.73       44.78     13.29 o 
  -3   9   8        0.77       16.99     13.07 o 
  -2   9   8       30.83       39.14     12.98 o 
  -1   9   8       12.22        2.12     11.88 o 
   0   9   8      135.44      114.88     17.56 o 
   1   9   8      266.36      281.08     19.00 o 
   2   9   8      109.03      120.83     17.27 o 
   3   9   8        7.80       17.13     14.74 o 
   4   9   8        0.11        6.38     13.38 o 
   5   9   8      122.20      101.82     17.74 o 
   6   9   8        3.40        3.93     13.65 o 
   7   9   8       11.31       23.07     13.46 o 
  -7  10   8        0.66        0.99     13.08 o 
  -6  10   8        0.27       17.14     11.85 o 
  -5  10   8        0.20        1.07     14.61 o 
  -4  10   8       26.06       39.78     15.61 o 
  -3  10   8        0.38        9.74     12.68 o 
  -2  10   8        1.18       13.27     13.27 o 
  -1  10   8       77.37      101.27     14.42 o 
   0  10   8       55.61       56.84     14.02 o 
   1  10   8        1.52        2.33     12.73 o 
   2  10   8        0.02       13.41     12.08 o 
   3  10   8        0.38       12.55     12.35 o 
   4  10   8        0.83        2.82     12.30 o 
   5  10   8       26.60       25.20     12.83 o 
   6  10   8        1.53        5.87     13.32 o 
  -5  11   8        0.48       10.20     15.01 o 
  -4  11   8        4.88        0.00     13.90 o 
  -3  11   8       12.97        3.56     13.06 o 
  -2  11   8        1.83       17.24     11.29 o 
  -1  11   8       14.01       34.53     12.14 o 
   0  11   8       55.39       60.67     10.42 o 
   1  11   8       64.46       72.33     14.98 o 
   2  11   8       15.21       16.37     11.44 o 
   3  11   8        0.62       10.96     11.85 o 
   4  11   8        0.17        5.64     12.42 o 
  -3  12   8        0.37        7.73     12.62 o 
  -2  12   8        0.48        2.38     10.32 o 
  -1  12   8       23.77       20.40     11.39 o 
   0  12   8        0.29       10.65     10.65 o 
   1  12   8        0.19        1.57     11.57 o 
   2  12   8        4.54       24.80     11.45 o 
 -11   0   9        7.77       13.33     13.33 o 
  -9   0   9       15.66        2.57     12.87 o 
  -7   0   9      201.69      186.47     15.30 o 
  -5   0   9      735.40      759.47     20.60 o 
  -3   0   9      627.61      645.41     15.88 o 
  -1   0   9     3751.01     3297.32     31.62 o 
   1   0   9      673.93      776.37     17.00 o 
   3   0   9     2133.23     1969.11     30.94 o 
   5   0   9     1515.57     1662.44     34.88 o 
   7   0   9      850.79      949.03     33.80 o 
   9   0   9      171.99      228.14     24.40 o 
 -11   1   9       10.97       11.61     13.89 o 
 -10   1   9        0.84        2.94     13.94 o 
  -9   1   9       89.35      106.61     14.63 o 
  -8   1   9      152.32      152.66     15.41 o 
  -7   1   9      105.16      122.39     13.13 o 
  -6   1   9      481.74      513.95     20.18 o 
  -5   1   9        2.97        7.52      7.52 o 
  -4   1   9       24.70       31.72      7.51 o 
  -3   1   9     1410.37     1605.04     25.50 o 
  -2   1   9        5.02        5.04      4.38 o 
  -1   1   9      556.69      540.44     14.58 o 
   0   1   9      637.08      649.92    237.22 o 
   1   1   9        2.70        8.05      5.55 o 
   2   1   9       19.91       15.24      6.49 o 
   3   1   9     1107.83     1127.67     23.53 o 
   4   1   9        1.52        9.33      6.57 o 
   5   1   9       97.29      130.71     12.80 o 
   6   1   9      133.28      144.90     14.20 o 
   7   1   9      103.70      135.69     15.33 o 
   8   1   9        1.15       14.08     14.08 o 
   9   1   9       45.36       39.43     15.00 o 
  10   1   9        2.96        1.12     14.62 o 
 -11   2   9        2.11        6.46     13.96 o 
 -10   2   9        7.69       16.18     12.33 o 
  -9   2   9       84.36      108.46     15.31 o 
  -8   2   9        0.64        4.88     11.33 o 
  -7   2   9       50.90       79.10     11.46 o 
  -6   2   9      447.60      483.40     20.31 o 
  -5   2   9      111.96      101.21     11.40 o 
  -4   2   9      332.43      319.56     14.42 o 
  -3   2   9     1973.20     1981.06     30.20 o 
  -2   2   9       37.41       36.60      7.35 o 
  -1   2   9       97.84      124.72      9.09 o 
   0   2   9      140.92      163.95      7.98 o 
   1   2   9     2098.50     2253.84     30.51 o 
   2   2   9       18.60       21.57      6.28 o 
   3   2   9     1853.98     1711.00     29.96 o 
   4   2   9       95.32       93.36     10.69 o 
   5   2   9       74.23       86.82     10.80 o 
   6   2   9        0.51        4.22      9.62 o 
   7   2   9      415.67      403.74     23.07 o 
   8   2   9        6.34       15.78     13.29 o 
   9   2   9       73.58       70.77     15.95 o 
  10   2   9        7.28        5.87     13.72 o 
 -11   3   9       12.79       17.46     14.07 o 
 -10   3   9        9.06       13.47     16.31 o 
  -9   3   9       34.06       59.38     15.24 o 
  -8   3   9       51.42       21.05     14.75 o 
  -7   3   9      442.49      492.17     23.65 o 
  -6   3   9       35.66       41.88     12.26 o 
  -5   3   9      821.63      871.15     25.89 o 
  -4   3   9      423.37      399.09     17.40 o 
  -3   3   9      280.55      299.53     14.47 o 
  -2   3   9      531.96      547.62     17.56 o 
  -1   3   9     4558.26     5141.90     48.31 o 
   0   3   9      461.86      484.17     11.16 o 
   1   3   9        0.01        9.04      9.04 o 
   2   3   9      207.87      206.76     12.33 o 
   3   3   9      291.30      247.69     14.68 o 
   4   3   9       11.85        4.05      7.45 o 
   5   3   9       43.75       26.55      9.66 o 
   6   3   9        0.15       16.56     10.45 o 
   7   3   9      111.88       97.97     16.32 o 
   8   3   9        4.68       12.94     14.21 o 
   9   3   9       43.83       21.60     15.20 o 
  10   3   9        4.70       14.07     12.63 o 
 -11   4   9        6.81       21.78     12.83 o 
 -10   4   9       11.41        4.18     15.54 o 
  -9   4   9      107.92      101.83     17.08 o 
  -8   4   9      150.88      124.21     18.73 o 
  -7   4   9       68.46       65.94     14.52 o 
  -6   4   9        3.15        3.54     10.28 o 
  -5   4   9      183.14      227.40     16.10 o 
  -4   4   9      245.37      244.78     15.98 o 
  -3   4   9     1247.58     1325.36     29.24 o 
  -2   4   9     1635.58     1654.18     30.45 o 
  -1   4   9     4940.70     5160.85     51.08 o 
   0   4   9     1676.89     1734.45     21.34 o 
   1   4   9      633.51      615.13     19.43 o 
   2   4   9        7.39       13.07      7.06 o 
   3   4   9       64.46       65.28      9.00 o 
   4   4   9       75.71       69.83     11.47 o 
   5   4   9        0.02        3.61      9.71 o 
   6   4   9       58.05       72.58     14.31 o 
   7   4   9        0.01       12.51     12.51 o 
   8   4   9        3.85       12.57     12.36 o 
   9   4   9       56.89       61.82     15.16 o 
 -10   5   9       83.35       85.26     17.13 o 
  -9   5   9        0.17       14.92     14.92 o 
  -8   5   9      126.11      128.72     18.02 o 
  -7   5   9       23.96       25.33     13.30 o 
  -6   5   9       56.19       77.90     14.61 o 
  -5   5   9      156.48      131.28     14.92 o 
  -4   5   9       42.35       37.87      9.44 o 
  -3   5   9       54.21       37.08     10.27 o 
  -2   5   9      381.36      398.27     17.42 o 
  -1   5   9     1355.85     1265.53     28.65 o 
   0   5   9      536.66      610.41     14.34 o 
   1   5   9       78.20       60.64     10.89 o 
   2   5   9       48.84       36.06      9.99 o 
   3   5   9      106.23       72.33     11.45 o 
   4   5   9        3.90        2.81      9.43 o 
   5   5   9        2.08       11.93     11.93 o 
   6   5   9       29.20       34.31     12.75 o 
   7   5   9        0.08       10.36     11.69 o 
   8   5   9        7.39        2.95     12.41 o 
   9   5   9       19.29        9.26     14.23 o 
 -10   6   9       78.07      100.31     17.35 o 
  -9   6   9      131.12       94.87     19.43 o 
  -8   6   9      172.85      167.00     20.48 o 
  -7   6   9      168.87      187.35     20.40 o 
  -6   6   9       73.29       51.39     16.42 o 
  -5   6   9      236.51      265.60     19.99 o 
  -4   6   9      118.47      130.30     15.10 o 
  -3   6   9      338.05      346.66     19.70 o 
  -2   6   9        2.46        8.07      9.69 o 
  -1   6   9       92.22       74.99     13.35 o 
   0   6   9       97.75       68.58      8.11 o 
   1   6   9       41.15       45.29     11.10 o 
   2   6   9       93.06       97.22     12.04 o 
   3   6   9        0.40       11.45      9.27 o 
   4   6   9      250.56      282.39     17.26 o 
   5   6   9       33.35       41.67     11.98 o 
   6   6   9        7.76       15.50     11.60 o 
   7   6   9       13.06       28.27     14.46 o 
   8   6   9        5.15       14.37     14.37 o 
  -9   7   9        0.57        8.06     15.63 o 
  -8   7   9       47.06       67.53     13.63 o 
  -7   7   9        3.07       13.17     13.94 o 
  -6   7   9       39.47       29.83     14.05 o 
  -5   7   9      111.48      131.50     17.01 o 
  -4   7   9       30.69       35.05     12.64 o 
  -3   7   9       95.37       62.63     14.53 o 
  -2   7   9       41.61       60.12     12.15 o 
  -1   7   9        8.39       28.93     10.04 o 
   0   7   9       43.31       36.84      7.86 o 
   1   7   9        5.11       10.38     10.38 o 
   2   7   9      307.30      318.76     18.66 o 
   3   7   9       11.28        0.76     12.55 o 
   4   7   9      185.41      200.32     17.94 o 
   5   7   9        0.11        7.09     11.85 o 
   6   7   9        8.24        7.58     12.91 o 
   7   7   9       19.04       38.09     12.87 o 
   8   7   9        5.85       12.37     12.56 o 
  -9   8   9        0.03       15.88     12.08 o 
  -8   8   9        2.94        1.97     13.16 o 
  -7   8   9       18.29       15.63     14.03 o 
  -6   8   9        3.79       10.55     14.25 o 
  -5   8   9        9.22        3.72     14.23 o 
  -4   8   9       43.90       12.07     15.42 o 
  -3   8   9       49.79       37.25     13.87 o 
  -2   8   9        5.65        5.96     10.42 o 
  -1   8   9       31.04       38.18     11.83 o 
   0   8   9        4.54        2.28      7.40 o 
   1   8   9       67.81       74.13     12.94 o 
   2   8   9        8.76        2.95     12.52 o 
   3   8   9        3.83       29.05     12.94 o 
   4   8   9       62.23       51.73     15.53 o 
   5   8   9        1.38       13.56     13.56 o 
   6   8   9       15.56        0.93     14.05 o 
   7   8   9        0.45        5.07     11.60 o 
  -8   9   9       35.23       27.33     14.43 o 
  -7   9   9        0.03        7.96     12.30 o 
  -6   9   9       64.27       94.41     17.21 o 
  -5   9   9        1.68       13.68     13.68 o 
  -4   9   9        1.17       11.94     12.83 o 
  -3   9   9       19.48       19.49     14.04 o 
  -2   9   9        7.55       19.82     12.42 o 
  -1   9   9       12.56       19.82     12.28 o 
   0   9   9        5.88        2.19     10.87 o 
   1   9   9      170.11      143.10     17.07 o 
   2   9   9       51.96       57.23     14.67 o 
   3   9   9       62.84       37.98     15.11 o 
   4   9   9        0.00        8.33     14.40 o 
   5   9   9        0.33       15.30     15.30 o 
   6   9   9        7.28       15.46     15.46 o 
  -7  10   9        0.62        8.79     12.96 o 
  -6  10   9       11.16        7.03     15.14 o 
  -5  10   9        2.79       10.01     14.13 o 
  -4  10   9       10.49        2.88     14.06 o 
  -3  10   9       18.02       11.45     14.22 o 
  -2  10   9        0.39        9.00     10.80 o 
  -1  10   9       49.42       19.77     13.89 o 
   0  10   9        6.59       23.30     11.79 o 
   1  10   9       15.54        0.00     13.58 o 
   2  10   9       30.61       13.44     13.72 o 
   3  10   9        0.23       14.40     11.44 o 
   4  10   9        3.88       13.29     12.14 o 
   5  10   9       14.62        2.95     13.37 o 
  -5  11   9        0.38        0.00     13.03 o 
  -4  11   9        0.00        8.47     13.17 o 
  -3  11   9        7.25        9.65     11.51 o 
  -2  11   9        7.32        7.25     10.67 o 
  -1  11   9       13.41       20.59     11.34 o 
   0  11   9        7.43       14.91     13.18 o 
   1  11   9       20.02        6.39     11.79 o 
   2  11   9       15.43        2.58     12.54 o 
   3  11   9        1.38       30.02     10.77 o 
   4  11   9        0.00       12.88     12.88 o 
  -3  12   9        1.15        0.83     10.65 o 
  -2  12   9        4.71       12.58     11.12 o 
  -1  12   9        8.99       19.13     10.43 o 
   0  12   9        3.12        4.99      8.16 o 
   1  12   9        4.51       11.08     10.13 o 
 -10   0  10      364.24      329.18     23.95 o 
  -8   0  10        7.32       15.59      9.37 o 
  -6   0  10      138.32      124.21     11.60 o 
  -4   0  10       57.24       61.04      7.76 o 
  -2   0  10      602.85      546.08     14.46 o 
   0   0  10      196.59      220.54      7.18 o 
   2   0  10        9.56        0.00      5.44 o 
   4   0  10      941.34      806.19     23.35 o 
   6   0  10      102.80      105.56     13.90 o 
   8   0  10      188.64      235.81     23.12 o 
  10   0  10       84.20      110.93     21.33 o 
 -11   1  10        3.10        4.15     12.96 o 
 -10   1  10        2.44       14.62     12.06 o 
  -9   1  10       68.98       85.33     15.59 o 
  -8   1  10      245.74      232.25     17.85 o 
  -7   1  10      195.00      178.71     14.32 o 
  -6   1  10      898.83      869.12     26.44 o 
  -5   1  10      133.32      128.07     11.04 o 
  -4   1  10        0.01        7.27      5.53 o 
  -3   1  10      306.58      302.25     12.99 o 
  -2   1  10      184.42      156.25      9.71 o 
  -1   1  10     2224.65     2509.70     31.41 o 
   0   1  10      286.65      257.82    226.04 o 
   1   1  10        0.32        7.07      7.07 o 
   2   1  10      174.98      190.30     10.98 o 
   3   1  10        5.82        1.33      7.57 o 
   4   1  10        0.33        4.22      7.51 o 
   5   1  10       60.09       56.09     11.19 o 
   6   1  10        4.39        7.83     10.62 o 
   7   1  10      144.47      145.48     17.11 o 
   8   1  10      152.66      151.76     19.38 o 
   9   1  10       24.73       23.74     15.37 o 
  10   1  10        0.17        6.57     12.53 o 
 -11   2  10        0.50        5.29     12.81 o 
 -10   2  10      202.28      226.36     20.05 o 
  -9   2  10       10.38       12.73     12.84 o 
  -8   2  10       30.67       33.24     12.75 o 
  -7   2  10        0.50        0.68     10.46 o 
  -6   2  10      105.56      112.84     12.44 o 
  -5   2  10      189.55      168.06     12.97 o 
  -4   2  10       51.65       66.12      8.73 o 
  -3   2  10       82.45       93.58      9.56 o 
  -2   2  10      331.03      327.04     13.26 o 
  -1   2  10      455.23      443.22     15.39 o 
   0   2  10      291.19      264.78      9.43 o 
   1   2  10      241.29      235.56     13.35 o 
   2   2  10       56.83       84.20      8.86 o 
   3   2  10        1.43       10.22      8.01 o 
   4   2  10        3.84       10.15      7.90 o 
   5   2  10       12.26        9.72      8.86 o 
   6   2  10        0.09       10.59     10.59 o 
   7   2  10      131.31       93.08     16.72 o 
   8   2  10       16.23        0.00     14.32 o 
   9   2  10      127.71      120.65     17.25 o 
 -11   3  10        4.35       16.14     13.03 o 
 -10   3  10       41.51       48.00     14.57 o 
  -9   3  10      200.63      213.33     21.08 o 
  -8   3  10       57.21       26.32     14.68 o 
  -7   3  10      197.48      169.37     17.38 o 
  -6   3  10       31.52       43.54     10.07 o 
  -5   3  10        9.58        3.05     10.40 o 
  -4   3  10      669.50      655.42     21.33 o 
  -3   3  10       24.85       27.81      8.30 o 
  -2   3  10      744.12      805.99     21.36 o 
  -1   3  10      121.58      131.22     12.73 o 
   0   3  10      293.68      314.39     12.41 o 
   1   3  10      784.63      785.22     20.49 o 
   2   3  10       55.49       30.11      8.17 o 
   3   3  10       11.01        7.94      8.70 o 
   4   3  10       14.50       23.11      8.87 o 
   5   3  10       43.36       47.15     12.53 o 
   6   3  10       15.72       15.63     11.20 o 
   7   3  10      193.77      217.55     19.84 o 
   8   3  10       13.58       10.39     13.21 o 
   9   3  10        3.55       13.84     13.84 o 
 -11   4  10        0.02        3.19     14.43 o 
 -10   4  10       49.14       57.94     16.45 o 
  -9   4  10       17.41        8.66     13.92 o 
  -8   4  10       63.34       92.97     16.57 o 
  -7   4  10      501.14      515.73     24.74 o 
  -6   4  10        6.13        0.00     11.03 o 
  -5   4  10       29.56       30.64     10.69 o 
  -4   4  10       64.66       49.19     10.52 o 
  -3   4  10      492.21      491.87     19.03 o 
  -2   4  10      478.29      477.69     18.77 o 
  -1   4  10        4.07       10.35     10.35 o 
   0   4  10      688.02      690.28     15.10 o 
   1   4  10      411.88      489.05     18.58 o 
   2   4  10        5.39        3.61      7.21 o 
   3   4  10        1.21        1.19      8.02 o 
   4   4  10       38.36       41.46      9.56 o 
   5   4  10       48.04       65.64     12.83 o 
   6   4  10       22.81       26.71     12.79 o 
   7   4  10        0.15        6.37     12.30 o 
   8   4  10       19.84       35.30     15.02 o 
   9   4  10        0.02        3.02     12.38 o 
 -10   5  10      205.21      182.75     20.55 o 
  -9   5  10        2.31        7.90     13.56 o 
  -8   5  10       61.92       41.55     17.33 o 
  -7   5  10       12.36        0.92     15.47 o 
  -6   5  10      293.39      269.93     20.13 o 
  -5   5  10       36.05       45.91     12.44 o 
  -4   5  10        3.81        4.04      9.63 o 
  -3   5  10        8.23        1.16      9.59 o 
  -2   5  10       17.99       13.30     10.49 o 
  -1   5  10      156.79      113.52     14.18 o 
   0   5  10      563.95      556.72     16.89 o 
   1   5  10     1006.09     1028.35     26.25 o 
   2   5  10       65.94       69.46     11.21 o 
   3   5  10        3.31        0.66      8.94 o 
   4   5  10        2.94        6.49     10.17 o 
   5   5  10      356.03      363.76     22.27 o 
   6   5  10       20.47        1.79     13.23 o 
   7   5  10      118.60       84.16     16.79 o 
   8   5  10        5.94        0.00     14.68 o 
   9   5  10        9.15       14.42     14.71 o 
 -10   6  10       56.92       68.93     16.14 o 
  -9   6  10        0.05        9.00     12.89 o 
  -8   6  10        3.41       11.44     14.58 o 
  -7   6  10       46.98       33.38     14.66 o 
  -6   6  10       16.52       23.84     13.91 o 
  -5   6  10       51.10       23.85     13.47 o 
  -4   6  10        4.68       13.14     10.30 o 
  -3   6  10      836.35      623.56     25.29 o 
  -2   6  10       74.92       82.50     12.64 o 
  -1   6  10      321.44      354.13     17.92 o 
   0   6  10       74.63       81.23      7.93 o 
   1   6  10      363.09      339.31     17.72 o 
   2   6  10      281.25      333.29     18.80 o 
   3   6  10      196.10      177.36     15.76 o 
   4   6  10       96.32      105.03     14.38 o 
   5   6  10       19.03        3.47     13.35 o 
   6   6  10       10.46        1.88     13.60 o 
   7   6  10       34.83       27.77     15.11 o 
   8   6  10        0.85        4.09     11.77 o 
  -9   7  10       38.48       51.97     13.16 o 
  -8   7  10       20.21       39.08     13.51 o 
  -7   7  10        6.45        3.82     12.46 o 
  -6   7  10       19.88       24.51     13.52 o 
  -5   7  10       48.86       27.59     15.02 o 
  -4   7  10        2.29        9.56     11.77 o 
  -3   7  10       43.66       36.32     13.43 o 
  -2   7  10       42.16       46.37     12.88 o 
  -1   7  10       24.00       43.31     11.02 o 
   0   7  10        0.58        8.43     10.48 o 
   1   7  10      599.15      492.28     22.77 o 
   2   7  10       14.27       26.33     11.92 o 
   3   7  10      125.95      103.02     15.59 o 
   4   7  10        3.15        0.88     13.51 o 
   5   7  10       96.32       76.48     16.34 o 
   6   7  10        6.77       15.95     15.95 o 
   7   7  10        4.19        6.11     13.86 o 
   8   7  10        0.85       12.80     12.80 o 
  -8   8  10        3.42        4.92     12.24 o 
  -7   8  10        0.79        0.00     12.89 o 
  -6   8  10        5.05       39.27     12.36 o 
  -5   8  10       35.43       29.47     15.70 o 
  -4   8  10       68.72       81.78     14.79 o 
  -3   8  10       30.84        9.57     12.44 o 
  -2   8  10       17.13       30.36     12.60 o 
  -1   8  10       70.99       75.89     14.52 o 
   0   8  10       16.85       13.31     15.05 o 
   1   8  10       43.08       55.29     12.72 o 
   2   8  10       17.07       22.60     11.86 o 
   3   8  10       17.33        4.09     13.97 o 
   4   8  10       55.30       79.49     14.28 o 
   5   8  10       11.68        8.54     14.66 o 
   6   8  10        3.97        2.94     12.50 o 
   7   8  10        0.04       13.43     13.43 o 
  -8   9  10       18.73        8.67     14.11 o 
  -7   9  10        0.06        7.91     12.35 o 
  -6   9  10        6.81        1.97     13.70 o 
  -5   9  10        7.65        5.82     14.12 o 
  -4   9  10        0.50       12.75     12.01 o 
  -3   9  10        0.95       14.41     13.26 o 
  -2   9  10        9.99       23.36     12.89 o 
  -1   9  10        6.73        5.99     13.64 o 
   0   9  10       88.89       88.57     10.84 o 
   1   9  10       83.86       92.43     16.42 o 
   2   9  10       70.25       71.27     13.87 o 
   3   9  10        3.40        1.71     13.49 o 
   4   9  10        3.96       13.06     13.06 o 
   5   9  10        1.08        4.84     12.56 o 
   6   9  10        5.50       26.86     13.70 o 
  -6  10  10       14.43       27.71     14.04 o 
  -5  10  10        1.25        2.98     13.92 o 
  -4  10  10        1.02        1.88     14.45 o 
  -3  10  10       29.90       20.92     13.02 o 
  -2  10  10       78.82       94.25     16.44 o 
  -1  10  10       50.28       13.24     13.86 o 
   0  10  10       24.67       14.06      9.03 o 
   1  10  10        0.39       17.39     10.86 o 
   2  10  10        2.18       12.70     12.23 o 
   3  10  10        6.52        2.73     12.44 o 
   4  10  10        0.01        2.80     12.45 o 
   5  10  10        1.31        4.87     13.88 o 
  -5  11  10        5.98       12.44     14.65 o 
  -4  11  10        9.10       22.94     12.35 o 
  -3  11  10        2.19       11.27     13.25 o 
  -2  11  10        2.92        1.67     12.81 o 
  -1  11  10        0.08        5.39     11.67 o 
   0  11  10        9.72        6.47     13.03 o 
   1  11  10        1.24        4.85     10.83 o 
   2  11  10        1.93        8.58      9.59 o 
   3  11  10        4.14        6.31     12.38 o 
  -2  12  10        0.31        9.39     11.16 o 
  -1  12  10        2.58       13.34      9.79 o 
   0  12  10        0.73        6.39      7.02 o 
   1  12  10        1.65        3.92     11.12 o 
 -11   0  11       14.61        9.05     13.29 o 
  -9   0  11      204.88      202.20     17.81 o 
  -7   0  11      441.19      388.02     19.83 o 
  -5   0  11       71.65       75.05      9.42 o 
  -3   0  11        2.63       16.10      4.98 o 
  -1   0  11     1800.19     1642.80     24.98 o 
   1   0  11      311.01      345.91     16.23 o 
   3   0  11      702.35      623.29     20.26 o 
   5   0  11      328.31      313.47     17.32 o 
   7   0  11      179.22      190.08     20.44 o 
   9   0  11        7.00       17.25     17.25 o 
 -11   1  11       16.85       18.54     14.31 o 
 -10   1  11       16.05       13.56     12.21 o 
  -9   1  11      119.26      103.82     16.27 o 
  -8   1  11       26.16       21.16     13.60 o 
  -7   1  11        1.44       11.78     10.60 o 
  -6   1  11      293.97      273.72     16.66 o 
  -5   1  11        0.82        1.08      7.77 o 
  -4   1  11       91.64       95.46      9.43 o 
  -3   1  11       77.45       62.38      9.27 o 
  -2   1  11      745.81      731.33     18.88 o 
  -1   1  11      156.57      215.44     11.84 o 
   0   1  11      228.99      164.39     22.77 o 
   1   1  11     2584.45     2717.43     35.62 o 
   2   1  11      272.81      261.10     12.85 o 
   3   1  11      162.58      220.09     13.40 o 
   4   1  11      235.91      246.31     14.39 o 
   5   1  11      144.49      139.58     13.50 o 
   6   1  11      216.50      209.59     16.52 o 
   7   1  11        7.35        6.00     13.00 o 
   8   1  11       21.37       17.36     15.72 o 
   9   1  11       38.78       59.91     16.02 o 
 -11   2  11        7.20        4.16     12.97 o 
 -10   2  11       20.46       18.85     14.01 o 
  -9   2  11       59.93       74.58     15.22 o 
  -8   2  11      195.46      201.32     18.87 o 
  -7   2  11      629.03      645.97     25.05 o 
  -6   2  11        9.91        9.75     10.20 o 
  -5   2  11       90.20      128.36     12.72 o 
  -4   2  11      338.88      359.02     15.80 o 
  -3   2  11     1660.10     1640.47     30.18 o 
  -2   2  11      241.89      259.84     13.02 o 
  -1   2  11      366.93      357.71     15.63 o 
   0   2  11      307.30      328.54     10.56 o 
   1   2  11     1465.35     1565.08     28.60 o 
   2   2  11      173.60      173.84     12.23 o 
   3   2  11      919.48      790.66     22.72 o 
   4   2  11      137.83      140.41     12.25 o 
   5   2  11        0.05        7.48      9.33 o 
   6   2  11        9.89       13.09     11.26 o 
   7   2  11       36.68       52.07     15.94 o 
   8   2  11      129.83      122.11     17.35 o 
   9   2  11        2.40        9.72     12.68 o 
 -11   3  11        0.00        1.07     14.22 o 
 -10   3  11       25.71       32.42     14.12 o 
  -9   3  11       58.92       78.80     15.46 o 
  -8   3  11      248.79      286.83     21.39 o 
  -7   3  11      155.35      202.89     18.12 o 
  -6   3  11       11.79        9.76      9.64 o 
  -5   3  11      957.66      911.18     27.50 o 
  -4   3  11       33.93       20.83      8.63 o 
  -3   3  11       56.65       53.58      8.84 o 
  -2   3  11       33.39       35.56      8.86 o 
  -1   3  11      557.01      641.98     20.46 o 
   0   3  11       33.47       20.15      6.01 o 
   1   3  11        0.61        0.99      8.43 o 
   2   3  11       98.22       82.92     10.17 o 
   3   3  11       57.34       53.68      9.93 o 
   4   3  11        6.53        3.18      8.69 o 
   5   3  11       14.43       11.34     11.34 o 
   6   3  11       43.77       23.71     11.64 o 
   7   3  11       33.31       67.37     16.38 o 
   8   3  11        4.07       11.62     14.73 o 
   9   3  11        1.72       28.08     10.57 o 
 -10   4  11      243.71      248.42     21.14 o 
  -9   4  11        0.05        0.97     14.40 o 
  -8   4  11       20.66       12.43     13.33 o 
  -7   4  11      777.69      735.28     30.17 o 
  -6   4  11        4.27        6.03     11.26 o 
  -5   4  11      309.81      297.18     17.58 o 
  -4   4  11        6.86        4.33      8.64 o 
  -3   4  11       19.58       10.79      8.83 o 
  -2   4  11       50.55       38.79     10.19 o 
  -1   4  11      851.11      859.94     23.45 o 
   0   4  11      133.76      118.39      9.03 o 
   1   4  11      992.74     1136.10     27.03 o 
   2   4  11        6.53        9.96      7.71 o 
   3   4  11      300.75      259.00     16.02 o 
   4   4  11       15.38       21.50     10.47 o 
   5   4  11      177.46      191.53     17.90 o 
   6   4  11        3.90       13.88     12.42 o 
   7   4  11      161.43      170.29     19.84 o 
   8   4  11       18.07       24.97     14.71 o 
   9   4  11       50.48       22.56     16.37 o 
 -10   5  11        6.95       13.33     14.21 o 
  -9   5  11        7.91       14.74     15.15 o 
  -8   5  11        1.31        2.74     12.69 o 
  -7   5  11       49.84       48.36     15.74 o 
  -6   5  11       89.00      121.36     15.00 o 
  -5   5  11       32.80       37.84     11.32 o 
  -4   5  11        2.57        2.70      9.85 o 
  -3   5  11       46.85       42.90     11.51 o 
  -2   5  11      108.03      113.08     11.65 o 
  -1   5  11      814.42      916.31     25.89 o 
   0   5  11       37.78       23.49      7.78 o 
   1   5  11      208.64      193.66     15.00 o 
   2   5  11      656.46      592.44     22.19 o 
   3   5  11       61.22       61.57     12.91 o 
   4   5  11       31.43       14.98     11.64 o 
   5   5  11      239.39      292.01     19.96 o 
   6   5  11       18.80       47.41     14.05 o 
   7   5  11       36.03       10.79     14.78 o 
   8   5  11       25.55       24.57     15.63 o 
 -10   6  11        1.61        7.10     13.82 o 
  -9   6  11       43.25       35.68     14.59 o 
  -8   6  11      133.04       99.28     18.46 o 
  -7   6  11        6.08       14.12     14.12 o 
  -6   6  11      193.25      175.64     18.67 o 
  -5   6  11       19.12       15.35     11.37 o 
  -4   6  11       59.60       41.73     13.05 o 
  -3   6  11      254.69      280.95     19.35 o 
  -2   6  11      151.75      150.44     13.75 o 
  -1   6  11       39.83       35.84     13.67 o 
   0   6  11        0.84        7.19      7.19 o 
   1   6  11       19.00       14.30     11.07 o 
   2   6  11      150.61      116.53     14.60 o 
   3   6  11       99.10       77.28     13.82 o 
   4   6  11       63.60       33.15     13.79 o 
   5   6  11       20.00       41.63     13.73 o 
   6   6  11        6.40        5.69     12.60 o 
   7   6  11        8.89        1.99     13.32 o 
   8   6  11        4.20       14.43     14.14 o 
  -9   7  11        5.86       14.78     12.73 o 
  -8   7  11        0.51        1.01     13.04 o 
  -7   7  11        3.03        3.76     13.23 o 
  -6   7  11       43.41       22.84     13.28 o 
  -5   7  11       15.29        8.62     13.69 o 
  -4   7  11       18.18       18.65     11.55 o 
  -3   7  11        0.00       11.40     11.06 o 
  -2   7  11       98.31      100.74     14.48 o 
  -1   7  11       97.21      106.61     15.12 o 
   0   7  11        9.97        5.27      8.40 o 
   1   7  11       31.00       15.59     14.36 o 
   2   7  11       85.31       77.33     14.57 o 
   3   7  11      148.22      149.35     17.50 o 
   4   7  11        4.49       41.50     13.10 o 
   5   7  11       50.09       57.86     16.54 o 
   6   7  11        7.19        9.83     13.42 o 
   7   7  11        4.73        5.09     13.69 o 
  -8   8  11        0.00       16.58     11.86 o 
  -7   8  11       10.64        3.87     14.57 o 
  -6   8  11        2.58        1.94     11.33 o 
  -5   8  11        1.78        6.43     13.41 o 
  -4   8  11       16.67       25.94     12.70 o 
  -3   8  11        1.60       12.50     12.50 o 
  -2   8  11      152.08      165.56     17.94 o 
  -1   8  11      169.81      148.51     17.50 o 
   0   8  11       92.24       92.85     13.50 o 
   1   8  11        1.20       18.22     11.44 o 
   2   8  11        9.91        9.32     12.57 o 
   3   8  11       53.64       61.04     12.63 o 
   4   8  11       13.50       26.49     14.46 o 
   5   8  11       18.06       27.15     12.70 o 
   6   8  11        1.88       14.28     14.28 o 
   7   8  11        4.07        7.16     11.15 o 
  -7   9  11        0.83        0.94     12.79 o 
  -6   9  11        0.26       13.43     13.43 o 
  -5   9  11       27.27       18.08     14.01 o 
  -4   9  11       76.19      107.52     17.41 o 
  -3   9  11        0.95        0.82     13.54 o 
  -2   9  11       72.48       39.15     14.86 o 
  -1   9  11      193.01      180.59     17.75 o 
   0   9  11       38.01       16.16     11.12 o 
   1   9  11       37.82       20.21     14.38 o 
   2   9  11       14.15        8.25     13.88 o 
   3   9  11        1.08       13.14     13.14 o 
   4   9  11        0.00        2.79     13.17 o 
   5   9  11        1.20       11.85     13.21 o 
   6   9  11        7.73       12.02     11.74 o 
  -6  10  11        6.97        2.93     13.38 o 
  -5  10  11        0.25       13.49     13.49 o 
  -4  10  11       33.87        9.19     15.23 o 
  -3  10  11       41.87       25.36     13.30 o 
  -2  10  11       12.40       10.03     12.61 o 
  -1  10  11       12.57       25.38     11.06 o 
   0  10  11       70.73       83.28     12.02 o 
   1  10  11        2.26        2.46     11.60 o 
   2  10  11        6.98        9.46     12.08 o 
   3  10  11        0.05        1.85     12.60 o 
   4  10  11        0.03       11.47     13.22 o 
   5  10  11        8.90       13.54     14.68 o 
  -5  11  11        7.71       26.04     12.98 o 
  -4  11  11        3.39        0.00     12.46 o 
  -3  11  11       12.09        6.87     12.72 o 
  -2  11  11        0.01        1.63     11.82 o 
  -1  11  11        5.31       15.75      9.84 o 
   0  11  11        5.06        3.29      8.18 o 
   1  11  11        0.42        6.47     10.07 o 
   2  11  11        0.84        0.00     11.22 o 
   3  11  11        0.00        0.91     10.92 o 
  -1  12  11        2.45       11.33     11.33 o 
 -10   0  12       45.38       31.58     13.97 o 
  -8   0  12      218.05      183.87     16.37 o 
  -6   0  12       99.06       85.97     11.37 o 
  -4   0  12       95.91      105.42      9.57 o 
  -2   0  12       36.03       31.44      6.37 o 
   0   0  12       21.18        7.15      6.56 o 
   2   0  12      482.08      552.05     18.68 o 
   4   0  12        7.37       12.55      9.45 o 
   6   0  12      235.00      247.59     20.19 o 
   8   0  12       36.72       35.95     17.80 o 
 -11   1  12       14.27       11.21     12.65 o 
 -10   1  12       19.89       22.10     13.95 o 
  -9   1  12      185.76      197.36     18.58 o 
  -8   1  12        7.55       11.92     11.92 o 
  -7   1  12       33.60       45.17     11.03 o 
  -6   1  12        0.70        1.28     10.08 o 
  -5   1  12        0.08        7.38      7.38 o 
  -4   1  12      122.54      142.05     11.28 o 
  -3   1  12     1568.28     1589.27     29.22 o 
  -2   1  12      425.44      408.67     15.56 o 
  -1   1  12      273.93      300.03     14.74 o 
   0   1  12       30.45       88.64    114.02 o 
   1   1  12        7.30       11.59      8.20 o 
   2   1  12      151.44      141.21     11.40 o 
   3   1  12      789.56      890.91     24.40 o 
   4   1  12        1.17        6.60      9.10 o 
   5   1  12      135.59      152.58     14.49 o 
   6   1  12        0.88        7.93     12.07 o 
   7   1  12        9.32       19.71     12.37 o 
   8   1  12       28.14       32.92     15.00 o 
   9   1  12        9.18        2.17     14.66 o 
 -11   2  12       13.11        4.13     12.29 o 
 -10   2  12       62.29       68.92     14.79 o 
  -9   2  12        2.53       21.84     12.26 o 
  -8   2  12      364.12      388.36     22.84 o 
  -7   2  12      620.42      664.49     26.56 o 
  -6   2  12       14.67        5.99      9.88 o 
  -5   2  12     1017.28     1092.89     29.53 o 
  -4   2  12       43.56       38.93      9.89 o 
  -3   2  12     1389.36     1440.33     29.38 o 
  -2   2  12        6.81        0.46      7.21 o 
  -1   2  12      158.80      182.50     14.16 o 
   0   2  12        1.00       80.84     80.84 o 
   1   2  12       62.48       81.03      9.96 o 
   2   2  12      150.20      163.62     12.27 o 
   3   2  12      126.04      113.24     12.24 o 
   4   2  12        1.34        0.65      8.56 o 
   5   2  12       22.45       34.60     10.47 o 
   6   2  12       17.41       28.98     11.51 o 
   7   2  12      135.00      102.78     16.87 o 
   8   2  12       27.57       24.69     16.50 o 
   9   2  12       15.15        7.87     14.22 o 
 -11   3  12        0.29        3.11     13.77 o 
 -10   3  12        7.84        3.98     14.26 o 
  -9   3  12       27.82       19.72     13.86 o 
  -8   3  12       43.98       59.36     12.51 o 
  -7   3  12       85.94      100.56     14.01 o 
  -6   3  12      108.52      113.50     13.52 o 
  -5   3  12        7.04       11.67      9.94 o 
  -4   3  12       42.63       41.25      9.83 o 
  -3   3  12        4.84        1.60      8.36 o 
  -2   3  12       82.42       81.89     10.49 o 
  -1   3  12      349.61      362.63     16.62 o 
   0   3  12        0.07        0.36      4.96 o 
   1   3  12       56.89       50.06      8.95 o 
   2   3  12      204.24      219.51     13.77 o 
   3   3  12        6.89       13.97      9.06 o 
   4   3  12       65.04       83.14     11.74 o 
   5   3  12       61.71       96.55     14.29 o 
   6   3  12       70.05       88.62     15.53 o 
   7   3  12      290.90      281.59     23.34 o 
   8   3  12       49.20       71.04     15.28 o 
   9   3  12        7.27       11.11     15.15 o 
 -10   4  12       15.10       23.24     14.21 o 
  -9   4  12       73.90       79.69     14.83 o 
  -8   4  12        2.90        7.22     12.68 o 
  -7   4  12      205.84      210.58     19.13 o 
  -6   4  12      204.32      205.48     18.03 o 
  -5   4  12       84.65      113.54     13.92 o 
  -4   4  12      124.29      113.20     12.29 o 
  -3   4  12      259.36      239.17     15.89 o 
  -2   4  12       65.65       58.58     11.37 o 
  -1   4  12       14.19       20.47      9.59 o 
   0   4  12       18.65       17.67      6.74 o 
   1   4  12       71.82       74.08     11.39 o 
   2   4  12      101.78       90.80     10.74 o 
   3   4  12        9.25        6.49      9.14 o 
   4   4  12      194.78      206.91     15.79 o 
   5   4  12       65.14       39.15     13.88 o 
   6   4  12      221.47      216.31     21.00 o 
   7   4  12       60.80       90.05     16.67 o 
   8   4  12        6.12       11.22     14.08 o 
   9   4  12       29.47       13.37     16.14 o 
 -10   5  12       17.75        4.00     14.07 o 
  -9   5  12       15.19        1.94     14.60 o 
  -8   5  12        0.38        2.79     12.35 o 
  -7   5  12       71.38       82.09     14.63 o 
  -6   5  12      176.35      156.88     16.76 o 
  -5   5  12      200.41      188.81     16.76 o 
  -4   5  12      147.55      146.05     16.03 o 
  -3   5  12       35.50       34.89     10.89 o 
  -2   5  12       13.42       10.81     10.81 o 
  -1   5  12       31.30       27.25     11.27 o 
   0   5  12      222.38      262.11     15.30 o 
   1   5  12      258.14      243.08     16.71 o 
   2   5  12      297.79      295.58     18.88 o 
   3   5  12      244.70      313.18     19.16 o 
   4   5  12       12.34       33.76     12.00 o 
   5   5  12      134.80      114.29     17.36 o 
   6   5  12       15.80        1.88     14.88 o 
   7   5  12       86.30       64.13     16.54 o 
   8   5  12       23.21       18.62     14.54 o 
  -9   6  12        0.28        8.86     13.72 o 
  -8   6  12       23.81       22.87     14.56 o 
  -7   6  12        9.27        5.47     11.81 o 
  -6   6  12       89.91      119.20     15.31 o 
  -5   6  12       86.60      113.58     15.68 o 
  -4   6  12       11.54       20.62     12.90 o 
  -3   6  12      315.77      293.78     18.91 o 
  -2   6  12        7.33       32.57     11.09 o 
  -1   6  12      295.77      316.79     18.81 o 
   0   6  12        0.16        5.06     10.09 o 
   1   6  12        5.87       12.47      9.61 o 
   2   6  12      150.70      146.83     16.22 o 
   3   6  12      147.21      216.34     19.89 o 
   4   6  12       81.35       88.16     15.01 o 
   5   6  12       99.09      104.25     18.33 o 
   6   6  12       18.98       60.71     14.88 o 
   7   6  12       16.80        4.13     14.67 o 
   8   6  12       15.17       23.90     12.47 o 
  -9   7  12       29.31       27.25     14.64 o 
  -8   7  12        0.88        6.81     12.73 o 
  -7   7  12        0.04       11.38     12.11 o 
  -6   7  12        4.11       27.57     12.36 o 
  -5   7  12        0.17       13.75     13.75 o 
  -4   7  12       78.72      102.61     14.64 o 
  -3   7  12       10.83       14.76     12.41 o 
  -2   7  12        0.07        6.77     11.76 o 
  -1   7  12      410.04      469.93     23.54 o 
   0   7  12        0.60        0.97      9.84 o 
   1   7  12      492.12      531.35     23.77 o 
   2   7  12      131.56      125.48     14.97 o 
   3   7  12      268.34      271.04     21.25 o 
   4   7  12       78.71       62.42     15.88 o 
   5   7  12       14.13       10.57     13.69 o 
   6   7  12        0.19        3.02     13.35 o 
   7   7  12        0.35       11.37     13.62 o 
  -8   8  12        9.08        8.70     11.45 o 
  -7   8  12        5.90        4.87     13.42 o 
  -6   8  12        0.99       12.73     12.73 o 
  -5   8  12       15.29       18.38     12.75 o 
  -4   8  12        2.25       18.29     12.56 o 
  -3   8  12       25.90       19.01     14.39 o 
  -2   8  12       56.51       47.78     14.20 o 
  -1   8  12       37.81       43.56     15.41 o 
   0   8  12      241.82      242.99     13.75 o 
   1   8  12       42.54       45.63     14.58 o 
   2   8  12       57.14       71.19     14.70 o 
   3   8  12        2.51       14.44     14.44 o 
   4   8  12        0.18        0.94     12.98 o 
   5   8  12        1.30        1.95     13.56 o 
   6   8  12       14.22       26.45     12.73 o 
  -7   9  12        3.58        5.75     13.51 o 
  -6   9  12        1.65        9.70     13.12 o 
  -5   9  12        1.59        4.76     13.47 o 
  -4   9  12        0.82       27.97     13.12 o 
  -3   9  12        0.89        7.77     12.62 o 
  -2   9  12        3.35        9.92     13.89 o 
  -1   9  12       82.16       81.08     16.24 o 
   0   9  12        9.58        8.56      9.60 o 
   1   9  12      111.99      158.03     17.70 o 
   2   9  12       95.51       60.47     16.13 o 
   3   9  12        2.31        6.41     12.23 o 
   4   9  12        0.07        4.82     13.97 o 
   5   9  12        7.70        2.00     14.30 o 
  -6  10  12        1.74        3.79     11.82 o 
  -5  10  12       28.53       27.35     14.18 o 
  -4  10  12       10.82       17.26     12.44 o 
  -3  10  12        0.68       13.09     13.09 o 
  -2  10  12        0.04        8.42     12.58 o 
  -1  10  12        7.33       27.48     11.14 o 
   0  10  12        8.66       13.14      8.31 o 
   1  10  12       12.77        2.45     12.60 o 
   2  10  12        0.74       12.68     12.68 o 
   3  10  12        0.68        5.56     11.94 o 
   4  10  12        0.01        0.99     12.04 o 
  -4  11  12        0.77        6.21     13.14 o 
  -3  11  12        6.17       12.76     11.95 o 
  -2  11  12        0.29       12.30     11.34 o 
  -1  11  12        4.78        0.00     11.36 o 
   0  11  12        0.00        7.68      7.68 o 
   1  11  12        0.98        8.21      9.86 o 
   2  11  12        1.03       13.93     12.55 o 
 -11   0  13       46.08       44.74     14.25 o 
  -9   0  13      383.21      362.94     23.30 o 
  -7   0  13      641.28      594.72     25.18 o 
  -5   0  13       18.26       27.05      7.68 o 
  -3   0  13     2854.78     3036.98     38.74 o 
  -1   0  13       22.95       41.77      6.97 o 
   1   0  13       71.92       98.03      9.15 o 
   3   0  13      576.48      593.96     21.60 o 
   5   0  13       80.21       80.49     12.87 o 
   7   0  13        0.46        4.06     14.01 o 
   9   0  13        0.29        5.94     15.68 o 
 -11   1  13       42.77       24.97     14.96 o 
 -10   1  13       24.17       52.49     12.21 o 
  -9   1  13       54.49       42.39     16.88 o 
  -8   1  13      132.81      122.81     15.52 o 
  -7   1  13      282.11      294.09     19.70 o 
  -6   1  13      193.56      201.07     14.59 o 
  -5   1  13      129.16      120.60     11.49 o 
  -4   1  13       47.74       48.57      9.88 o 
  -3   1  13      160.04      144.25     11.37 o 
  -2   1  13      414.03      396.24     16.06 o 
  -1   1  13     2856.75     3194.96     41.08 o 
   0   1  13        4.27       15.83     21.93 o 
   1   1  13      298.46      294.28     14.37 o 
   2   1  13       36.24       35.98      9.18 o 
   3   1  13      332.67      345.22     17.96 o 
   4   1  13      261.63      243.38     16.61 o 
   5   1  13       43.66       35.87     10.78 o 
   6   1  13       86.86       75.08     15.44 o 
   7   1  13       31.47       17.75     13.59 o 
   8   1  13        5.83        2.04     14.14 o 
   9   1  13        0.11        4.36     14.30 o 
 -11   2  13        3.01       10.13     13.94 o 
 -10   2  13      153.87      128.87     18.80 o 
  -9   2  13       22.87       31.95     13.57 o 
  -8   2  13        3.14        4.18     11.37 o 
  -7   2  13       48.51       49.39     13.95 o 
  -6   2  13      177.63      209.55     15.77 o 
  -5   2  13      117.53      143.80     13.40 o 
  -4   2  13       77.29       77.71     10.44 o 
  -3   2  13       94.94       97.40     10.43 o 
  -2   2  13       84.47       71.45      9.97 o 
  -1   2  13     1719.24     1726.99     32.21 o 
   0   2  13      242.77      190.32     27.24 o 
   1   2  13       19.52       30.34      8.58 o 
   2   2  13        3.96        6.76      8.84 o 
   3   2  13      264.78      254.33     15.56 o 
   4   2  13       13.06       17.09     10.08 o 
   5   2  13       77.14       67.95     12.65 o 
   6   2  13       67.07       81.27     13.94 o 
   7   2  13       17.07       28.57     15.03 o 
   8   2  13        5.95        2.01     14.02 o 
   9   2  13        2.57        9.99     11.54 o 
 -10   3  13        7.36       13.86     13.86 o 
  -9   3  13        0.28       12.20     13.14 o 
  -8   3  13       50.12       47.85     13.61 o 
  -7   3  13       16.44       20.80     12.95 o 
  -6   3  13      430.84      392.55     20.27 o 
  -5   3  13      110.77       89.36     12.48 o 
  -4   3  13        0.03        1.82      8.77 o 
  -3   3  13      340.36      372.12     18.50 o 
  -2   3  13        0.71        4.56      7.59 o 
  -1   3  13        9.85        8.47      9.41 o 
   0   3  13      129.15      146.32      8.59 o 
   1   3  13       56.83       73.98     10.48 o 
   2   3  13       22.45       12.53      8.90 o 
   3   3  13        2.97        3.86      7.94 o 
   4   3  13       12.03       13.74     10.50 o 
   5   3  13       64.49       73.63     14.25 o 
   6   3  13        0.02        3.55     11.88 o 
   7   3  13       16.90       35.59     15.69 o 
   8   3  13        5.13       43.40     12.14 o 
 -10   4  13        3.07        8.00     12.33 o 
  -9   4  13       13.98       19.10     14.28 o 
  -8   4  13        0.65       14.39     10.96 o 
  -7   4  13      536.19      490.21     25.42 o 
  -6   4  13      142.65      156.34     15.11 o 
  -5   4  13      893.45      972.55     30.22 o 
  -4   4  13        9.12        4.73     10.38 o 
  -3   4  13       98.10      114.86     12.64 o 
  -2   4  13       38.37       50.53      9.74 o 
  -1   4  13      295.81      299.24     16.13 o 
   0   4  13      152.43      159.98      9.49 o 
   1   4  13        1.34        1.21      8.30 o 
   2   4  13       48.00       32.54     11.11 o 
   3   4  13        1.26        2.78      9.34 o 
   4   4  13       18.79       22.43     11.96 o 
   5   4  13       12.04        5.99     11.32 o 
   6   4  13        0.05       13.05     13.84 o 
   7   4  13      247.98      281.12     22.34 o 
   8   4  13       18.12       23.77     14.04 o 
 -10   5  13        0.64        4.97     12.89 o 
  -9   5  13        0.99       13.13     13.13 o 
  -8   5  13        3.67        0.95     12.22 o 
  -7   5  13       30.92       38.82     12.87 o 
  -6   5  13       21.44        9.97     14.17 o 
  -5   5  13       79.42       82.47     14.38 o 
  -4   5  13        8.59       13.85     10.39 o 
  -3   5  13      162.79      165.68     16.09 o 
  -2   5  13      324.30      361.29     19.64 o 
  -1   5  13       12.86        5.86      9.54 o 
   0   5  13      172.99      188.38     17.81 o 
   1   5  13      313.29      250.75     17.79 o 
   2   5  13       18.94       27.52     11.58 o 
   3   5  13       15.69       40.40     12.20 o 
   4   5  13        1.78        7.44     12.16 o 
   5   5  13       36.32       49.71     14.20 o 
   6   5  13        2.06       10.72     13.70 o 
   7   5  13       11.84       15.19     15.19 o 
   8   5  13       61.06       35.59     16.77 o 
  -9   6  13        7.17       12.68     14.76 o 
  -8   6  13        0.79       10.47     13.41 o 
  -7   6  13        0.35        8.27     12.03 o 
  -6   6  13       23.06       21.19     13.61 o 
  -5   6  13       32.94       29.09     13.06 o 
  -4   6  13      117.68       98.01     15.40 o 
  -3   6  13      482.24      506.78     24.09 o 
  -2   6  13      696.30      625.49     26.44 o 
  -1   6  13        4.36        3.46     12.65 o 
   0   6  13       94.30       77.74      9.39 o 
   1   6  13        0.33       11.23     11.23 o 
   2   6  13       12.74        4.41     11.32 o 
   3   6  13       20.60       24.05     13.62 o 
   4   6  13      255.37      222.51     21.13 o 
   5   6  13       73.11       81.50     15.39 o 
   6   6  13       71.00       86.51     16.58 o 
   7   6  13       15.77       40.65     14.13 o 
  -9   7  13       10.21       14.17     14.17 o 
  -8   7  13        1.62        0.96     12.31 o 
  -7   7  13        5.55       14.11     14.11 o 
  -6   7  13        0.22       16.63     12.20 o 
  -5   7  13       34.34       30.85     12.72 o 
  -4   7  13       23.39       29.34     13.23 o 
  -3   7  13       18.88       15.99     14.09 o 
  -2   7  13      148.01      138.61     16.76 o 
  -1   7  13      391.37      372.92     22.97 o 
   0   7  13       35.30       19.35      8.84 o 
   1   7  13        0.96        9.76     12.57 o 
   2   7  13      136.29      179.06     18.11 o 
   3   7  13       14.85       12.89     15.15 o 
   4   7  13        1.43       30.45     11.81 o 
   5   7  13        0.74        4.93     13.05 o 
   6   7  13       21.72       18.52     13.27 o 
   7   7  13        0.99        1.05     12.83 o 
  -8   8  13       21.02        7.64     12.62 o 
  -7   8  13        5.96        2.90     12.57 o 
  -6   8  13        0.08       12.40     10.66 o 
  -5   8  13       11.63       10.13     12.56 o 
  -4   8  13        0.25       13.71     13.71 o 
  -3   8  13      235.70      240.21     19.20 o 
  -2   8  13        1.30       14.28     14.28 o 
  -1   8  13        3.67       30.72     14.02 o 
   0   8  13       85.20       80.53     12.11 o 
   1   8  13       50.52       52.45     15.65 o 
   2   8  13        4.42       12.59     11.57 o 
   3   8  13       21.62       17.06     13.66 o 
   4   8  13        0.28       13.27     13.27 o 
   5   8  13        0.36       13.06     13.77 o 
   6   8  13       11.06       12.29     14.68 o 
  -7   9  13        6.51        0.00     13.60 o 
  -6   9  13        0.43       11.46     13.65 o 
  -5   9  13       23.36       17.79     13.07 o 
  -4   9  13       13.44       28.11     13.71 o 
  -3   9  13       28.86       17.46     14.98 o 
  -2   9  13        0.49        5.88     13.12 o 
  -1   9  13       44.44       53.85     14.12 o 
   0   9  13        3.29       14.24     20.57 o 
   1   9  13        5.45        4.14     12.90 o 
   2   9  13        7.15        6.16     13.27 o 
   3   9  13       12.40       24.20     12.58 o 
   4   9  13        1.76        3.88     13.28 o 
   5   9  13        0.03        0.00     13.45 o 
  -6  10  13        1.96        0.00     13.48 o 
  -5  10  13       42.67       35.21     14.29 o 
  -4  10  13        0.65        7.21     14.33 o 
  -3  10  13        2.51       12.25     11.79 o 
  -2  10  13        4.02       16.09     12.53 o 
  -1  10  13        2.49        5.73     12.42 o 
   0  10  13        1.61        2.87      8.01 o 
   1  10  13        3.38       10.95     10.61 o 
   2  10  13       13.88       21.41     12.35 o 
   3  10  13        9.71       17.73     13.61 o 
   4  10  13        6.30        2.90     13.08 o 
  -4  11  13        0.62       14.77     11.78 o 
  -3  11  13        0.09        1.74     12.94 o 
  -2  11  13        3.30       15.60     10.52 o 
  -1  11  13        4.60        8.04     11.48 o 
   0  11  13        4.02        4.46      9.24 o 
   1  11  13        2.02        4.98     11.20 o 
   2  11  13        3.10        0.00     11.74 o 
 -10   0  14       54.77       49.63     14.38 o 
  -8   0  14       55.42       36.59     12.43 o 
  -6   0  14      528.37      494.84     21.15 o 
  -4   0  14       98.14       81.89      9.73 o 
  -2   0  14       12.22        5.18      7.11 o 
   0   0  14       68.54       58.86      8.08 o 
   2   0  14       12.26       26.80      7.67 o 
   4   0  14       11.48       10.91      9.78 o 
   6   0  14        9.48       14.19     13.24 o 
   8   0  14        4.75       17.23     15.36 o 
 -11   1  14       48.67       50.16     14.35 o 
 -10   1  14        4.55        5.69     11.59 o 
  -9   1  14      515.76      484.25     26.11 o 
  -8   1  14       38.82       26.05     14.16 o 
  -7   1  14      132.15      131.21     15.22 o 
  -6   1  14        0.02        7.41      9.11 o 
  -5   1  14        4.49       10.42      7.76 o 
  -4   1  14       93.37      104.10     10.67 o 
  -3   1  14      247.31      280.88     14.80 o 
  -2   1  14       66.68       45.42      9.85 o 
  -1   1  14       12.39       10.76     10.76 o 
   0   1  14       15.36        1.32     17.90 o 
   1   1  14        4.87        2.76      7.61 o 
   2   1  14      140.92      159.33     13.29 o 
   3   1  14      280.29      268.75     16.50 o 
   4   1  14        0.24        1.39     10.72 o 
   5   1  14        4.18        3.92     11.11 o 
   6   1  14      110.35      109.75     16.40 o 
   7   1  14        2.51        1.97     13.13 o 
   8   1  14        1.28        2.12     12.73 o 
   9   1  14        0.01        4.36     14.88 o 
 -11   2  14        0.78        6.99     11.75 o 
 -10   2  14        2.22        4.86     12.73 o 
  -9   2  14       71.16       52.12     15.23 o 
  -8   2  14        0.28        4.22     11.93 o 
  -7   2  14      694.39      743.10     29.47 o 
  -6   2  14       84.54       99.89     14.24 o 
  -5   2  14       97.11       87.60     12.59 o 
  -4   2  14        1.41        4.23      7.89 o 
  -3   2  14      169.38      173.02     13.87 o 
  -2   2  14       68.61       82.65     10.93 o 
  -1   2  14        3.13        9.10      9.10 o 
   0   2  14        0.43       94.67     95.28 o 
   1   2  14       66.84       72.17     12.81 o 
   2   2  14       71.91       80.19     13.48 o 
   3   2  14       13.27        3.97     10.36 o 
   4   2  14       36.73       28.48     12.63 o 
   5   2  14       30.68       37.24     11.31 o 
   6   2  14      135.64      134.10     17.49 o 
   7   2  14        0.16        5.69     11.92 o 
   8   2  14        5.25        5.04     13.85 o 
 -10   3  14       23.51        8.84     13.45 o 
  -9   3  14       31.77       25.29     12.04 o 
  -8   3  14        0.50       14.98     10.95 o 
  -7   3  14       17.53       17.19     11.93 o 
  -6   3  14       62.79       71.14     13.85 o 
  -5   3  14      394.74      402.40     20.46 o 
  -4   3  14       60.39       49.55     11.40 o 
  -3   3  14       14.98       34.12      9.92 o 
  -2   3  14      248.43      242.47     14.87 o 
  -1   3  14      429.08      443.74     18.93 o 
   0   3  14        3.01        7.30      7.30 o 
   1   3  14        7.16        9.13      9.13 o 
   2   3  14        5.67        5.13     10.69 o 
   3   3  14       21.94       10.51     10.74 o 
   4   3  14       19.74        3.05     11.51 o 
   5   3  14       67.87       76.79     14.91 o 
   6   3  14       60.32       64.24     13.23 o 
   7   3  14       13.11        5.98     13.36 o 
   8   3  14       42.26       42.24     14.25 o 
 -10   4  14       12.46        0.93     13.62 o 
  -9   4  14        1.54       15.23     12.12 o 
  -8   4  14       11.96        9.08     12.87 o 
  -7   4  14        7.02        0.88     13.91 o 
  -6   4  14        6.51       15.30     12.48 o 
  -5   4  14       41.24       38.93     12.44 o 
  -4   4  14      435.35      418.16     21.18 o 
  -3   4  14       94.93       84.48     13.13 o 
  -2   4  14       16.57       10.44     10.55 o 
  -1   4  14       11.52       10.99     11.11 o 
   0   4  14        7.24        2.10     16.63 o 
   1   4  14       28.53       29.87     10.97 o 
   2   4  14      309.73      347.26     19.15 o 
   3   4  14       73.05       80.36     13.94 o 
   4   4  14       10.15        3.29     11.47 o 
   5   4  14        7.77       35.08     12.38 o 
   6   4  14       74.81       78.58     16.36 o 
   7   4  14        8.11       36.90     14.46 o 
   8   4  14        0.41       14.66     14.66 o 
 -10   5  14       24.53       16.61     13.50 o 
  -9   5  14       49.70       53.04     14.23 o 
  -8   5  14       15.52        0.93     13.00 o 
  -7   5  14        8.40        4.44     12.55 o 
  -6   5  14        1.66        9.40     12.52 o 
  -5   5  14      384.88      366.49     22.68 o 
  -4   5  14      105.50      119.50     14.36 o 
  -3   5  14        0.47        2.89     11.45 o 
  -2   5  14        6.25        4.88     11.14 o 
  -1   5  14       65.80       38.62     13.10 o 
   0   5  14      285.44      287.09     13.53 o 
   1   5  14      165.66      169.99     17.21 o 
   2   5  14       70.56       52.03     14.58 o 
   3   5  14       42.10       40.52     14.44 o 
   4   5  14        8.02        0.00     14.15 o 
   5   5  14       10.74       12.28     14.20 o 
   6   5  14       45.98       52.26     17.13 o 
   7   5  14        0.05       11.54     12.79 o 
   8   5  14       26.87       15.80     13.79 o 
  -9   6  14        5.21       10.55     12.29 o 
  -8   6  14        0.18       10.52     12.21 o 
  -7   6  14       14.31       20.43     13.58 o 
  -6   6  14       16.16       11.63     13.16 o 
  -5   6  14       33.23       25.57     14.46 o 
  -4   6  14        5.72       21.05     11.77 o 
  -3   6  14       55.25       28.77     15.35 o 
  -2   6  14       46.09       40.76     14.42 o 
  -1   6  14      560.71      574.64     24.61 o 
   0   6  14       60.74       63.31      9.61 o 
   1   6  14       12.85        8.86     12.08 o 
   2   6  14        8.50       11.74     12.07 o 
   3   6  14      149.61      161.15     19.10 o 
   4   6  14        0.37        8.23     12.92 o 
   5   6  14        0.88        7.83     13.68 o 
   6   6  14        3.81       10.33     14.59 o 
   7   6  14        1.64        4.19     13.86 o 
  -8   7  14        0.81        7.67     12.34 o 
  -7   7  14        5.56        7.64     13.47 o 
  -6   7  14        0.76        8.35     10.79 o 
  -5   7  14        0.43        7.17     13.68 o 
  -4   7  14       43.66       54.78     13.51 o 
  -3   7  14        1.33       13.87     13.87 o 
  -2   7  14       10.03       17.64     13.59 o 
  -1   7  14      913.48      949.83     31.95 o 
   0   7  14        4.41        0.45      9.37 o 
   1   7  14      206.08      238.43     19.77 o 
   2   7  14        0.75        2.43     13.54 o 
   3   7  14       31.37       35.68     14.62 o 
   4   7  14        4.38        4.75     12.73 o 
   5   7  14        1.17       13.15     13.15 o 
   6   7  14        3.51        6.28     14.28 o 
  -8   8  14        0.27        0.94     12.38 o 
  -7   8  14        5.81        6.66     11.26 o 
  -6   8  14        8.32       10.47     12.66 o 
  -5   8  14        7.61        2.78     12.89 o 
  -4   8  14        1.66        3.55     12.65 o 
  -3   8  14      152.29      163.19     18.75 o 
  -2   8  14        7.29       11.75     14.44 o 
  -1   8  14       53.29       93.72     15.18 o 
   0   8  14       40.68       57.17     11.43 o 
   1   8  14       19.92       15.70     14.40 o 
   2   8  14        2.34       13.09     12.39 o 
   3   8  14        0.34        5.56     13.69 o 
   4   8  14       10.65       17.76     14.27 o 
   5   8  14       11.44       23.54     14.16 o 
   6   8  14        8.66       16.52     14.45 o 
  -7   9  14        0.32       12.42     12.42 o 
  -6   9  14       33.96       30.22     13.01 o 
  -5   9  14        0.12        1.91     12.21 o 
  -4   9  14        0.76       12.71     13.69 o 
  -3   9  14       39.14       10.61     15.48 o 
  -2   9  14        7.80        7.72     13.50 o 
  -1   9  14        1.32        1.71     11.83 o 
   0   9  14        4.51       21.47     10.37 o 
   1   9  14       54.52       52.13     15.03 o 
   2   9  14       14.30        9.94     14.23 o 
   3   9  14        2.42       11.39     12.54 o 
   4   9  14        3.84        2.95     13.81 o 
   5   9  14        8.42        9.13     14.51 o 
  -5  10  14        3.63        5.47     12.64 o 
  -4  10  14        0.21        8.12     13.10 o 
  -3  10  14       41.37       28.10     14.66 o 
  -2  10  14       13.27        1.75     13.15 o 
  -1  10  14        0.07        5.82     10.88 o 
   0  10  14        3.24       16.80      8.42 o 
   1  10  14        0.14        5.17     11.63 o 
   2  10  14        3.29        9.02     12.08 o 
   3  10  14        4.88        2.81     12.82 o 
  -3  11  14       15.63        7.56     12.06 o 
  -2  11  14        0.49       11.08     11.08 o 
  -1  11  14        0.02        9.68     10.44 o 
   0  11  14        1.71        3.33     12.63 o 
   1  11  14        0.57       20.24     10.09 o 
  -9   0  15        0.01       10.33     12.43 o 
  -7   0  15      878.37      827.48     29.05 o 
  -5   0  15      384.31      420.46     18.53 o 
  -3   0  15     1016.20     1066.99     26.37 o 
  -1   0  15       61.74       46.23      9.12 o 
   1   0  15       17.97       42.51      9.77 o 
   3   0  15      448.49      436.41     21.76 o 
   5   0  15      236.98      271.32     20.14 o 
   7   0  15        0.27       32.90     12.94 o 
 -10   1  15        5.80        4.68     12.01 o 
  -9   1  15       47.84       49.07     15.80 o 
  -8   1  15       83.79       81.16     14.38 o 
  -7   1  15      246.36      265.53     19.47 o 
  -6   1  15        3.86        2.85      8.66 o 
  -5   1  15       71.20       67.71     11.29 o 
  -4   1  15       54.75       37.26     11.28 o 
  -3   1  15        0.02        6.88      7.53 o 
  -2   1  15      142.29      119.37     12.49 o 
  -1   1  15      259.49      298.49     15.65 o 
   0   1  15       14.36      180.53    180.53 o 
   1   1  15       32.65       23.10      9.77 o 
   2   1  15      251.12      250.83     16.05 o 
   3   1  15       70.29       45.14     12.80 o 
   4   1  15       12.44        4.44     12.57 o 
   5   1  15       30.44       32.29     10.87 o 
   6   1  15       15.52        0.89     13.26 o 
   7   1  15       47.10       37.51     14.72 o 
   8   1  15        1.17       10.78     13.18 o 
 -10   2  15       64.05       37.45     15.00 o 
  -9   2  15        3.56        8.30     14.10 o 
  -8   2  15        0.34        6.87     12.38 o 
  -7   2  15       34.50       36.79     13.27 o 
  -6   2  15      105.64      123.74     15.04 o 
  -5   2  15       99.53      113.33     13.48 o 
  -4   2  15        4.87        4.47      8.72 o 
  -3   2  15      264.64      286.31     17.14 o 
  -2   2  15       88.63       76.42     10.98 o 
  -1   2  15       52.90       53.20      9.92 o 
   0   2  15        5.24       20.16     20.16 o 
   1   2  15       14.42        2.49      9.75 o 
   2   2  15      164.92      184.62     15.21 o 
   3   2  15        8.09        0.67     10.72 o 
   4   2  15       18.40       44.47     11.10 o 
   5   2  15      132.98      108.07     15.74 o 
   6   2  15       41.92       29.78     15.00 o 
   7   2  15        0.00        6.93     12.38 o 
   8   2  15        5.70       10.23     12.17 o 
 -10   3  15        1.63       11.64     12.84 o 
  -9   3  15        1.50        7.47     12.74 o 
  -8   3  15       11.67        4.49     12.85 o 
  -7   3  15        4.94        4.22     12.55 o 
  -6   3  15       14.23        2.33     13.20 o 
  -5   3  15      111.92      112.67     15.23 o 
  -4   3  15        1.81       19.29      9.02 o 
  -3   3  15       66.24       52.22     12.16 o 
  -2   3  15        2.47        5.17      9.62 o 
  -1   3  15        0.88       10.47     10.47 o 
   0   3  15      105.04      111.50     10.07 o 
   1   3  15       45.69       33.55     10.69 o 
   2   3  15      260.93      267.51     17.82 o 
   3   3  15        0.75       11.66     11.66 o 
   4   3  15       11.19       11.50     12.30 o 
   5   3  15        9.49        0.91     13.97 o 
   6   3  15        0.97        6.78     14.55 o 
   7   3  15        0.03        9.21     12.93 o 
   8   3  15       29.58       31.38     16.03 o 
 -10   4  15       11.23        6.76     12.72 o 
  -9   4  15       19.83        2.82     15.62 o 
  -8   4  15       27.37       21.10     11.70 o 
  -7   4  15       81.21       45.39     15.66 o 
  -6   4  15      100.97      104.87     15.83 o 
  -5   4  15      163.18      170.44     16.59 o 
  -4   4  15        7.29        5.18     11.28 o 
  -3   4  15      108.34      127.03     14.21 o 
  -2   4  15      216.54      220.58     17.14 o 
  -1   4  15       16.24       10.99     10.16 o 
   0   4  15       87.29       83.88     21.88 o 
   1   4  15       49.83       24.41     12.66 o 
   2   4  15       32.15       19.82     13.40 o 
   3   4  15      259.63      199.17     19.08 o 
   4   4  15        1.30       21.62     13.27 o 
   5   4  15       15.80        7.52     15.13 o 
   6   4  15       16.50        3.99     15.41 o 
   7   4  15       13.27        8.41     13.04 o 
   8   4  15       10.66        3.17     13.37 o 
  -9   5  15       11.18       30.65     12.32 o 
  -8   5  15       13.45        9.38     12.11 o 
  -7   5  15       33.20       39.06     14.47 o 
  -6   5  15       16.59       25.18     12.04 o 
  -5   5  15      344.41      298.98     22.26 o 
  -4   5  15       40.43       23.59     13.51 o 
  -3   5  15      169.97      167.80     15.84 o 
  -2   5  15       24.80       30.38     11.83 o 
  -1   5  15      103.31       96.04     14.93 o 
   0   5  15      149.33      136.20     11.56 o 
   1   5  15      514.39      528.63     25.50 o 
   2   5  15      256.23      251.72     19.64 o 
   3   5  15      327.41      345.28     23.46 o 
   4   5  15        7.35       16.46     13.40 o 
   5   5  15       85.81      125.70     17.56 o 
   6   5  15       14.71       28.00     14.27 o 
   7   5  15       32.92       42.76     14.53 o 
  -9   6  15       17.50       39.94     12.34 o 
  -8   6  15        5.59       10.44     10.92 o 
  -7   6  15       33.44       33.62     13.92 o 
  -6   6  15        6.15        0.86     12.62 o 
  -5   6  15       59.37       65.34     14.29 o 
  -4   6  15        1.18       15.85     13.04 o 
  -3   6  15       22.50       23.42     15.28 o 
  -2   6  15        6.86       26.81     12.33 o 
  -1   6  15        4.65       13.06     13.06 o 
   0   6  15        3.61        4.03      8.59 o 
   1   6  15       61.98       79.16     15.33 o 
   2   6  15       20.43       41.27     12.37 o 
   3   6  15        4.65        0.00     14.30 o 
   4   6  15        3.46        2.90     13.36 o 
   5   6  15        1.08       16.22     13.05 o 
   6   6  15        5.91       42.36     13.66 o 
   7   6  15        0.38       26.72     13.46 o 
  -8   7  15        4.08        1.90     12.33 o 
  -7   7  15        2.13       14.20     14.20 o 
  -6   7  15        2.33       10.24     12.82 o 
  -5   7  15       24.54       10.03     14.20 o 
  -4   7  15      155.68      186.00     17.79 o 
  -3   7  15        0.48        6.00     14.51 o 
  -2   7  15        1.10       10.77     13.60 o 
  -1   7  15       91.80       85.58     16.17 o 
   0   7  15       43.77       48.46      9.51 o 
   1   7  15        8.67        3.25     13.66 o 
   2   7  15       36.58       25.26     13.90 o 
   3   7  15        0.00        3.75     12.89 o 
   4   7  15       34.44       73.08     15.77 o 
   5   7  15       38.82       72.50     15.82 o 
   6   7  15        0.26       27.60     14.10 o 
  -7   8  15        0.01       10.36     12.27 o 
  -6   8  15        0.07        8.53     11.25 o 
  -5   8  15        0.81       20.45     11.78 o 
  -4   8  15       45.84       57.98     15.80 o 
  -3   8  15        0.11        1.76     14.04 o 
  -2   8  15        0.00       13.76     13.04 o 
  -1   8  15        0.42       10.12     14.66 o 
   0   8  15       57.61       49.62     11.69 o 
   1   8  15        1.25        0.90     13.10 o 
   2   8  15        3.72        6.28     13.27 o 
   3   8  15       24.45       44.07     14.22 o 
   4   8  15        0.01        9.02     12.98 o 
   5   8  15        0.22       10.38     12.82 o 
  -6   9  15        1.10        6.54     12.90 o 
  -5   9  15        2.19        6.48     13.14 o 
  -4   9  15       19.78       23.76     14.58 o 
  -3   9  15        0.33        9.83     12.59 o 
  -2   9  15        0.38       10.43     12.41 o 
  -1   9  15       29.78       19.64     14.02 o 
   0   9  15        5.80       12.80      8.88 o 
   1   9  15       27.31        0.84     15.04 o 
   2   9  15        0.42       14.77     11.93 o 
   3   9  15        4.12        6.75     12.37 o 
   4   9  15        0.06       15.04     12.42 o 
  -5  10  15        0.09        1.81     12.82 o 
  -4  10  15        4.66        7.11     12.69 o 
  -3  10  15        0.42        4.35     13.50 o 
  -2  10  15        7.05       10.30     11.75 o 
  -1  10  15        0.18       29.65     11.71 o 
   0  10  15       10.55       24.84      8.55 o 
   1  10  15        2.90        5.27     11.39 o 
   2  10  15        0.83       11.02     12.31 o 
   3  10  15        0.01       13.31     10.99 o 
  -1  11  15        2.50        6.44     11.65 o 
 -10   0  16        0.01        4.53     11.64 o 
  -8   0  16       87.36       75.21     13.96 o 
  -6   0  16        4.77        0.71      9.21 o 
  -4   0  16      222.37      217.41     14.70 o 
  -2   0  16      482.43      467.43     19.02 o 
   0   0  16        0.52        5.70      5.70 o 
   2   0  16      710.06      777.54     25.64 o 
   4   0  16      627.08      550.05     26.51 o 
   6   0  16       12.48       14.56     14.44 o 
   8   0  16       64.65       66.07     18.87 o 
 -10   1  16        1.77        6.56     11.75 o 
  -9   1  16        0.25        0.87     12.17 o 
  -8   1  16       10.96       32.90     12.87 o 
  -7   1  16       15.78       22.86     11.58 o 
  -6   1  16        4.41       10.97     11.28 o 
  -5   1  16       52.96       60.09     11.76 o 
  -4   1  16        3.03        3.90      9.32 o 
  -3   1  16      196.12      212.03     15.10 o 
  -2   1  16       99.30       97.30     11.58 o 
  -1   1  16       39.46       60.15     11.03 o 
   0   1  16      501.78      497.43     16.10 o 
   1   1  16       38.51       31.40     11.17 o 
   2   1  16       99.44      105.84     14.67 o 
   3   1  16       70.22      115.91     13.39 o 
   4   1  16       17.50        2.41     13.56 o 
   5   1  16       14.83        7.85     11.82 o 
   6   1  16        0.35       11.61     12.27 o 
   7   1  16       48.07       45.11     15.68 o 
   8   1  16       12.05        9.96     14.68 o 
 -10   2  16        0.01       12.25     12.25 o 
  -9   2  16       61.65       62.66     13.99 o 
  -8   2  16      213.22      212.73     19.88 o 
  -7   2  16      286.78      291.40     20.89 o 
  -6   2  16        0.74       11.95     11.95 o 
  -5   2  16        5.78        7.96      9.96 o 
  -4   2  16        1.71        0.00      9.45 o 
  -3   2  16        3.53        0.69      9.15 o 
  -2   2  16      236.33      228.75     15.79 o 
  -1   2  16        0.53        1.99      9.12 o 
   0   2  16      103.86        8.08     48.88 o 
   1   2  16      146.30      167.08     14.49 o 
   2   2  16       30.84        6.33     11.53 o 
   3   2  16      132.05      112.21     14.58 o 
   4   2  16        7.77       13.35     13.01 o 
   5   2  16        1.68        3.59     12.01 o 
   6   2  16       57.18       35.00     15.86 o 
   7   2  16       13.84       19.43     14.02 o 
   8   2  16        0.80        6.21     14.12 o 
 -10   3  16        0.01        3.87     12.51 o 
  -9   3  16       28.33        8.45     14.08 o 
  -8   3  16        8.99        6.37     12.12 o 
  -7   3  16       76.22       74.64     15.21 o 
  -6   3  16        0.92        2.42     12.80 o 
  -5   3  16        0.14       13.75     10.48 o 
  -4   3  16        4.08        1.48     10.19 o 
  -3   3  16       54.53       61.98     11.86 o 
  -2   3  16      228.92      197.96     16.11 o 
  -1   3  16      165.98      134.73     15.05 o 
   0   3  16       95.18       73.43     16.86 o 
   1   3  16      270.77      296.58     20.29 o 
   2   3  16       95.61      119.97     15.74 o 
   3   3  16       62.66       76.20     14.65 o 
   4   3  16        0.53        2.64     12.40 o 
   5   3  16       14.16       12.29     13.78 o 
   6   3  16       27.42       24.35     14.72 o 
   7   3  16        5.42       18.95     12.14 o 
 -10   4  16        5.59        4.78     11.91 o 
  -9   4  16       44.06       77.98     14.43 o 
  -8   4  16        2.92       12.99     11.87 o 
  -7   4  16        9.13       13.34     12.47 o 
  -6   4  16       80.35      100.44     16.13 o 
  -5   4  16      175.10      165.26     18.12 o 
  -4   4  16        7.70        7.02     10.81 o 
  -3   4  16       38.75       45.00     10.61 o 
  -2   4  16      105.14      105.89     13.27 o 
  -1   4  16       46.23       47.21     12.85 o 
   0   4  16      166.16      162.36     13.00 o 
   1   4  16        1.73       17.09     11.85 o 
   2   4  16      612.17      762.86     29.36 o 
   3   4  16       13.03        3.43     14.77 o 
   4   4  16      332.29      339.61     23.57 o 
   5   4  16        4.97        7.85     14.01 o 
   6   4  16        3.76        2.09     15.09 o 
   7   4  16        2.23       14.69     14.69 o 
  -9   5  16       50.27       43.76     13.76 o 
  -8   5  16        0.88        0.00     11.04 o 
  -7   5  16       18.20       16.53     13.49 o 
  -6   5  16        4.96       10.69     14.07 o 
  -5   5  16       28.69        9.43     13.57 o 
  -4   5  16       10.12        4.10     13.12 o 
  -3   5  16       85.39      111.41     14.65 o 
  -2   5  16       93.03       98.91     14.80 o 
  -1   5  16        4.82       11.94     11.94 o 
   0   5  16       21.14       22.68      9.27 o 
   1   5  16      132.28      142.29     17.26 o 
   2   5  16       19.07       16.53     13.61 o 
   3   5  16      193.48      153.60     20.43 o 
   4   5  16        0.87       14.44     14.44 o 
   5   5  16        4.93       16.48     16.48 o 
   6   5  16       11.46       26.71     13.14 o 
   7   5  16        2.13       14.93     14.93 o 
  -9   6  16        7.34       22.53     11.74 o 
  -8   6  16       13.27        0.00     11.19 o 
  -7   6  16        3.65        1.92     12.31 o 
  -6   6  16        9.36       14.42     14.42 o 
  -5   6  16      282.63      248.28     22.10 o 
  -4   6  16        0.50        1.78     13.71 o 
  -3   6  16      221.99      261.90     20.14 o 
  -2   6  16      278.33      256.00     21.60 o 
  -1   6  16       18.55       25.82     13.92 o 
   0   6  16      100.65      100.94     11.31 o 
   1   6  16       29.26       33.88     13.99 o 
   2   6  16        5.91        0.00     13.65 o 
   3   6  16        5.49       19.54     12.21 o 
   4   6  16        1.20       13.20     13.20 o 
   5   6  16       54.80       70.17     14.34 o 
   6   6  16       98.03       92.93     18.40 o 
  -8   7  16        0.05        1.84     12.45 o 
  -7   7  16       19.89       22.79     13.73 o 
  -6   7  16        0.19        6.58     11.83 o 
  -5   7  16       16.10       11.96     13.73 o 
  -4   7  16       31.23       13.48     16.27 o 
  -3   7  16      221.04      253.92     21.48 o 
  -2   7  16        3.08       17.98     13.78 o 
  -1   7  16       15.40        5.00     14.27 o 
   0   7  16        4.64        0.80     16.42 o 
   1   7  16       39.71       22.51     13.99 o 
   2   7  16       68.62       75.37     16.45 o 
   3   7  16       11.24       18.30     13.59 o 
   4   7  16        4.67       24.47     12.99 o 
   5   7  16       12.60        5.26     13.31 o 
   6   7  16        9.88       15.03     13.97 o 
  -7   8  16        1.43       11.24     11.95 o 
  -6   8  16        4.31        0.00     12.05 o 
  -5   8  16       50.61       74.03     17.30 o 
  -4   8  16       87.59       81.71     16.00 o 
  -3   8  16      128.53      116.79     18.79 o 
  -2   8  16       27.73       35.24     15.19 o 
  -1   8  16       25.28       24.23     12.62 o 
   0   8  16       12.22        8.22     10.47 o 
   1   8  16        0.01       13.45     13.45 o 
   2   8  16        4.80       18.73     11.99 o 
   3   8  16        0.00        7.89     12.96 o 
   4   8  16        1.42       12.68     12.68 o 
   5   8  16        2.39        5.27     14.94 o 
  -6   9  16        0.14        0.93     12.18 o 
  -5   9  16       49.56       46.35     14.26 o 
  -4   9  16        0.04        3.69     13.18 o 
  -3   9  16        5.50        5.40     13.79 o 
  -2   9  16       15.36        2.61     14.13 o 
  -1   9  16       32.97       46.26     13.36 o 
   0   9  16        6.61        0.06     12.72 o 
   1   9  16        1.21        7.22     12.02 o 
   2   9  16        0.14        0.93     12.24 o 
   3   9  16        0.74       13.73     13.73 o 
  -4  10  16        3.73       10.61     12.25 o 
  -3  10  16        2.66        0.00     11.35 o 
  -2  10  16        2.69       18.15     10.44 o 
  -1  10  16        0.31        6.01     11.79 o 
   0  10  16        0.12       10.81      7.80 o 
   1  10  16        0.42        1.76     12.27 o 
   2  10  16        0.33       11.12     10.61 o 
  -9   0  17       10.63        8.73     12.40 o 
  -7   0  17      581.52      637.82     26.80 o 
  -5   0  17      245.73      289.51     17.49 o 
  -3   0  17      544.00      545.56     21.02 o 
  -1   0  17      291.58      261.82     14.71 o 
   1   0  17       82.71       42.38     11.84 o 
   3   0  17       13.71       12.61     13.29 o 
   5   0  17       19.46       30.45     13.27 o 
   7   0  17       10.77       17.04     17.04 o 
 -10   1  17        5.37       11.22     11.66 o 
  -9   1  17       80.03       61.50     15.90 o 
  -8   1  17        3.22        1.69     12.71 o 
  -7   1  17        0.69        4.11     11.82 o 
  -6   1  17      308.80      292.49     19.72 o 
  -5   1  17      213.11      231.21     17.54 o 
  -4   1  17       16.11       30.95      9.73 o 
  -3   1  17       44.03       59.44     11.13 o 
  -2   1  17      127.37      118.09     14.03 o 
  -1   1  17       99.95      129.68     13.57 o 
   0   1  17       29.41       84.31     84.31 o 
   1   1  17        7.09        3.48     11.80 o 
   2   1  17       16.68       20.38     12.69 o 
   3   1  17       14.69       28.69     11.96 o 
   4   1  17       61.51       78.87     15.20 o 
   5   1  17       16.97       12.98     13.42 o 
   6   1  17       24.20       44.39     12.67 o 
   7   1  17        7.32        4.28     13.36 o 
 -10   2  17        1.92       12.31     12.12 o 
  -9   2  17        6.39        1.81     13.28 o 
  -8   2  17       24.90        6.27     12.92 o 
  -7   2  17      512.38      564.22     27.36 o 
  -6   2  17       45.72       62.70     11.93 o 
  -5   2  17      130.88      140.41     15.43 o 
  -4   2  17        3.93       17.53      9.62 o 
  -3   2  17       85.13       81.44     13.35 o 
  -2   2  17       25.28       23.08     12.12 o 
  -1   2  17       13.24        9.83     10.07 o 
   0   2  17      149.16       85.73     70.51 o 
   1   2  17        4.01        2.87     11.60 o 
   2   2  17       30.09       32.75     13.24 o 
   3   2  17       41.85       39.23     13.23 o 
   4   2  17       17.11       24.83     13.33 o 
   5   2  17       28.44        6.63     14.62 o 
   6   2  17       22.50       15.25     14.81 o 
   7   2  17        0.95        8.41     13.83 o 
 -10   3  17        0.06        7.56     11.91 o 
  -9   3  17        0.88        0.94     12.60 o 
  -8   3  17        7.96       11.00     13.12 o 
  -7   3  17      140.54      168.27     18.76 o 
  -6   3  17      216.26      266.73     19.77 o 
  -5   3  17      124.82      140.64     15.10 o 
  -4   3  17        1.86       17.69     10.69 o 
  -3   3  17        0.01        5.95     10.38 o 
  -2   3  17       16.97       14.73     11.19 o 
  -1   3  17        2.88       10.23     11.42 o 
   0   3  17       89.78       88.18    144.84 o 
   1   3  17      247.65      235.17     21.35 o 
   2   3  17      357.69      320.85     21.75 o 
   3   3  17       30.12       16.27     13.72 o 
   4   3  17       26.40       23.07     12.00 o 
   5   3  17        5.32        7.96     14.34 o 
   6   3  17        3.60       20.01     13.64 o 
   7   3  17        0.91       15.86     15.86 o 
  -9   4  17       10.83        8.58     14.21 o 
  -8   4  17        1.04       12.13     12.13 o 
  -7   4  17       32.12       30.92     14.94 o 
  -6   4  17      206.04      213.35     19.07 o 
  -5   4  17       37.73       46.47     14.89 o 
  -4   4  17        8.65        3.23     11.27 o 
  -3   4  17        1.71       11.08     11.08 o 
  -2   4  17       56.21       62.17     13.13 o 
  -1   4  17      114.82      132.56     16.59 o 
   0   4  17      368.81      371.96     16.25 o 
   1   4  17        8.47        0.00     14.10 o 
   2   4  17       50.85       31.76     17.08 o 
   3   4  17       67.72       87.81     15.67 o 
   4   4  17       71.13       31.80     17.63 o 
   5   4  17       18.94       13.38     14.07 o 
   6   4  17        4.36        8.61     13.83 o 
   7   4  17        0.57       15.60     15.60 o 
  -9   5  17       12.76       26.47     12.44 o 
  -8   5  17       14.19        9.52     13.76 o 
  -7   5  17       19.85       20.55     14.28 o 
  -6   5  17       47.17       30.06     14.01 o 
  -5   5  17       15.42       19.47     13.13 o 
  -4   5  17        2.00        8.52     12.95 o 
  -3   5  17       32.93       39.18     12.19 o 
  -2   5  17      156.12      149.59     18.21 o 
  -1   5  17       19.66        5.61     13.97 o 
   0   5  17       10.57        0.78     10.14 o 
   1   5  17        2.21        1.69     12.05 o 
   2   5  17        6.26        7.01     12.43 o 
   3   5  17       46.50       19.68     16.49 o 
   4   5  17        3.61        2.05     14.88 o 
   5   5  17        1.62       10.57     13.80 o 
   6   5  17        1.53        2.23     14.74 o 
  -8   6  17        0.17       12.14     12.14 o 
  -7   6  17       25.12        2.85     13.02 o 
  -6   6  17       21.68       47.81     14.27 o 
  -5   6  17        3.04       14.69     13.39 o 
  -4   6  17        4.92       21.42     14.46 o 
  -3   6  17      279.40      260.39     21.99 o 
  -2   6  17       43.58       29.92     14.51 o 
  -1   6  17        0.16        5.87     11.84 o 
   0   6  17       27.05       30.54      9.88 o 
   1   6  17        0.86        5.26     12.80 o 
   2   6  17       19.02       21.04     12.22 o 
   3   6  17        0.03        1.00     13.19 o 
   4   6  17        0.01       33.96     11.13 o 
   5   6  17       36.79       50.62     15.33 o 
   6   6  17        6.99        6.58     14.97 o 
  -8   7  17        0.09        4.66     11.34 o 
  -7   7  17        2.43        1.85     10.47 o 
  -6   7  17        6.71        4.74     12.73 o 
  -5   7  17        7.84        8.44     13.69 o 
  -4   7  17        4.07       28.47     13.60 o 
  -3   7  17       27.48       32.38     16.09 o 
  -2   7  17        1.72       15.87     15.87 o 
  -1   7  17      100.74      124.70     16.27 o 
   0   7  17       21.62       18.72     12.21 o 
   1   7  17        5.12        1.78     12.17 o 
   2   7  17        4.45        3.81     14.18 o 
   3   7  17        2.45        0.96     13.38 o 
   4   7  17        6.89       13.66     13.66 o 
   5   7  17        3.20        5.36     14.07 o 
  -7   8  17        2.16        8.39      9.83 o 
  -6   8  17        1.29        1.92     12.33 o 
  -5   8  17        0.02        7.57     13.22 o 
  -4   8  17        1.78        0.89     14.57 o 
  -3   8  17      255.44      278.05     22.21 o 
  -2   8  17       24.89       21.61     13.94 o 
  -1   8  17        0.00        1.77     12.55 o 
   0   8  17       20.14        5.33      9.75 o 
   1   8  17        0.00        2.77     10.98 o 
   2   8  17        1.27       27.03     10.78 o 
   3   8  17        2.92       12.98     12.98 o 
   4   8  17        4.52        7.34     14.19 o 
  -5   9  17        1.62        4.59     12.56 o 
  -4   9  17        3.15        9.22     12.98 o 
  -3   9  17        8.43       22.69     11.35 o 
  -2   9  17       24.25       12.54     13.71 o 
  -1   9  17       76.58       54.18     17.19 o 
   0   9  17        0.93        4.74      8.78 o 
   1   9  17        5.45       13.76     13.76 o 
   2   9  17        1.67       14.05     14.05 o 
   3   9  17        0.08       21.94     12.43 o 
  -3  10  17       12.58       36.64     10.88 o 
  -2  10  17        0.18        8.67     12.38 o 
  -1  10  17        3.12       13.98     13.98 o 
   0  10  17        9.65       22.04      9.20 o 
   1  10  17        0.04        9.05     13.30 o 
 -10   0  18       18.53        7.20     11.80 o 
  -8   0  18        5.28       13.55     13.55 o 
  -6   0  18        5.42        0.81     10.88 o 
  -4   0  18       83.87       85.51     13.03 o 
  -2   0  18       20.89       34.03     11.34 o 
   0   0  18      133.73      152.46     19.51 o 
   2   0  18      527.70      535.11     25.08 o 
   4   0  18       52.75       51.33     16.68 o 
   6   0  18        9.77       28.08     15.38 o 
 -10   1  18       14.59       13.43     13.43 o 
  -9   1  18        1.38        2.77     11.94 o 
  -8   1  18        4.06       12.26     12.26 o 
  -7   1  18        0.36       11.76     11.76 o 
  -6   1  18       69.08       73.81     14.78 o 
  -5   1  18       24.20       24.45     12.88 o 
  -4   1  18       40.28       35.31     11.26 o 
  -3   1  18      138.42      120.47     14.14 o 
  -2   1  18      116.00       82.25     13.88 o 
  -1   1  18      114.87      120.74     14.74 o 
   0   1  18       39.76       79.31     79.31 o 
   1   1  18       73.37       36.33     17.26 o 
   2   1  18       16.15        6.28     12.88 o 
   3   1  18       60.41       85.34     14.26 o 
   4   1  18        9.35       17.81     13.71 o 
   5   1  18        0.36        1.88     13.74 o 
   6   1  18       10.36        4.15     15.07 o 
   7   1  18        8.99       14.26     14.26 o 
 -10   2  18        2.53       17.88     11.29 o 
  -9   2  18       16.09       19.58     13.24 o 
  -8   2  18       14.23       15.41     14.02 o 
  -7   2  18        0.13        6.99     13.99 o 
  -6   2  18        2.61        2.49     11.91 o 
  -5   2  18        0.63       10.91     10.91 o 
  -4   2  18      108.23      110.19     15.24 o 
  -3   2  18        1.71        2.31     10.76 o 
  -2   2  18       46.06       53.06     12.85 o 
  -1   2  18       81.44       55.28     13.82 o 
   0   2  18       97.75       46.05     86.81 o 
   1   2  18       20.07        1.61     12.57 o 
   2   2  18      233.45      235.07     24.24 o 
   3   2  18       56.18       78.39     15.72 o 
   4   2  18       60.42       57.12     14.73 o 
   5   2  18        3.31       14.36     14.36 o 
   6   2  18       13.64       27.39     13.69 o 
   7   2  18        0.25        0.00     14.66 o 
  -9   3  18       17.16        1.84     13.37 o 
  -8   3  18        4.88       12.99     12.10 o 
  -7   3  18       28.02       48.00     14.99 o 
  -6   3  18        1.01       14.86     12.68 o 
  -5   3  18       77.46       55.63     14.75 o 
  -4   3  18       42.04       51.35     12.42 o 
  -3   3  18        4.90        5.62     12.73 o 
  -2   3  18      126.52      104.26     15.43 o 
  -1   3  18        0.06       11.76     11.17 o 
   0   3  18      549.77      562.30     37.94 o 
   1   3  18      400.40      452.16     25.96 o 
   2   3  18       12.63       12.73     15.16 o 
   3   3  18       18.15       36.40     13.44 o 
   4   3  18       29.06       30.26     14.78 o 
   5   3  18       11.07       12.46     14.85 o 
   6   3  18       12.17       27.15     14.11 o 
   7   3  18       21.70       15.39     13.79 o 
  -9   4  18       10.12       27.49     12.00 o 
  -8   4  18        0.77        6.61     12.74 o 
  -7   4  18      146.23      174.91     19.69 o 
  -6   4  18       44.56       37.14     14.34 o 
  -5   4  18       80.94      124.83     15.83 o 
  -4   4  18        0.53        2.53     12.51 o 
  -3   4  18        0.00       12.69     12.69 o 
  -2   4  18        6.12       12.29     12.63 o 
  -1   4  18      205.85      197.19     20.16 o 
   0   4  18       60.38       26.24     72.31 o 
   1   4  18        6.37        7.59     13.10 o 
   2   4  18      255.11      274.36     22.10 o 
   3   4  18       24.32       15.13     14.21 o 
   4   4  18       72.05       62.70     18.06 o 
   5   4  18        0.88        8.55     14.52 o 
   6   4  18       20.72        5.58     15.33 o 
  -9   5  18       48.30       33.74     14.14 o 
  -8   5  18        0.44        6.65     12.74 o 
  -7   5  18        0.74        0.91     13.30 o 
  -6   5  18       32.33       15.83     13.70 o 
  -5   5  18       30.65       61.17     14.22 o 
  -4   5  18       15.81        9.82     12.30 o 
  -3   5  18        1.49        3.54     12.91 o 
  -2   5  18        0.14       12.83     13.99 o 
  -1   5  18      222.84      221.54     19.49 o 
   0   5  18       27.80       46.61     10.15 o 
   1   5  18        2.76       14.10     11.74 o 
   2   5  18        0.78       14.83     12.79 o 
   3   5  18       12.34       13.75     14.32 o 
   4   5  18        0.73        4.18     13.21 o 
   5   5  18       13.64        6.60     14.17 o 
   6   5  18        1.27       14.54     15.05 o 
  -8   6  18        8.92       25.47     11.41 o 
  -7   6  18       18.96        3.85     13.56 o 
  -6   6  18        0.30        7.66     11.96 o 
  -5   6  18        2.13       17.88     13.20 o 
  -4   6  18      185.24      207.00     19.64 o 
  -3   6  18      105.59       83.84     18.44 o 
  -2   6  18        4.34        6.19     12.94 o 
  -1   6  18        7.15        0.88     12.98 o 
   0   6  18       51.89       88.96     28.89 o 
   1   6  18        9.63       21.85     13.22 o 
   2   6  18        1.30       20.98     12.30 o 
   3   6  18        0.09       12.12     14.43 o 
   4   6  18        7.04       12.75     14.06 o 
   5   6  18        2.88        7.68     16.43 o 
  -7   7  18        1.26       12.29     12.66 o 
  -6   7  18        3.63        1.92     12.11 o 
  -5   7  18       11.19        0.91     15.11 o 
  -4   7  18        5.44        6.53     13.25 o 
  -3   7  18        1.76       10.17     14.90 o 
  -2   7  18        0.05       13.43     13.43 o 
  -1   7  18        3.63        1.77     13.15 o 
   0   7  18        1.64        2.13      8.86 o 
   1   7  18       16.46       32.84     12.51 o 
   2   7  18       34.63       41.14     14.59 o 
   3   7  18        0.59       13.75     13.75 o 
   4   7  18        9.70        6.40     14.14 o 
   5   7  18        6.59       16.37     13.52 o 
  -6   8  18        0.78       14.39     14.39 o 
  -5   8  18        5.44        2.88     13.41 o 
  -4   8  18        0.30       11.34     13.45 o 
  -3   8  18        2.88       13.93     13.93 o 
  -2   8  18       73.77       62.35     15.62 o 
  -1   8  18        0.32        0.00     12.83 o 
   0   8  18        2.32       11.08     12.43 o 
   1   8  18        0.03        4.78     11.92 o 
   2   8  18        3.67       11.90     11.41 o 
   3   8  18        0.35       17.54     12.83 o 
  -5   9  18        2.33        8.26     13.03 o 
  -4   9  18       18.29       40.43     13.33 o 
  -3   9  18        0.47        5.46     12.85 o 
  -2   9  18        0.01       13.26     13.26 o 
  -1   9  18       61.60       79.19     15.38 o 
   0   9  18       15.75       14.97      9.71 o 
   1   9  18        1.40       12.60     12.60 o 
   2   9  18        0.16        4.85     12.39 o 
  -1  10  18        9.04       10.36     13.24 o 
  -9   0  19        9.48        2.64     11.89 o 
  -7   0  19      546.02      585.59     28.58 o 
  -5   0  19      206.39      204.56     18.64 o 
  -3   0  19      225.02      212.02     17.69 o 
  -1   0  19      245.64      213.06     16.54 o 
   1   0  19       48.27       25.98     12.72 o 
   3   0  19       74.74      106.50     16.34 o 
   5   0  19      116.99      126.76     18.98 o 
   7   0  19        0.30        8.51     15.35 o 
  -9   1  19       86.52       65.30     15.92 o 
  -8   1  19        0.25       10.82     12.08 o 
  -7   1  19       12.00        7.01     13.72 o 
  -6   1  19        2.00        4.23     11.94 o 
  -5   1  19        0.88        0.77     12.40 o 
  -4   1  19      155.77      156.21     16.67 o 
  -3   1  19       10.79       18.43     10.28 o 
  -2   1  19        4.83        0.81     12.11 o 
  -1   1  19        1.47       10.65     12.71 o 
   0   1  19      235.78      248.37     14.28 o 
   1   1  19      116.22      144.42     19.68 o 
   2   1  19      190.18      163.58     19.54 o 
   3   1  19        6.39       14.17     14.17 o 
   4   1  19       19.69       33.80     13.59 o 
   5   1  19        4.34       15.07     15.07 o 
   6   1  19       21.97       29.26     14.41 o 
   7   1  19        0.11        5.62     13.99 o 
  -9   2  19        0.75       14.72     14.72 o 
  -8   2  19        8.37        3.71     12.91 o 
  -7   2  19       40.31       86.72     15.21 o 
  -6   2  19        1.99       18.36     10.58 o 
  -5   2  19       67.04       66.12     14.71 o 
  -4   2  19       14.10       26.36     11.65 o 
  -3   2  19        7.44        5.68     11.72 o 
  -2   2  19       11.88        1.64     12.06 o 
  -1   2  19        0.00       13.11     13.11 o 
   0   2  19       83.04       91.04    131.71 o 
   1   2  19        9.77       14.34     14.34 o 
   2   2  19      240.47      191.22     23.98 o 
   3   2  19       72.30       39.68     16.57 o 
   4   2  19      199.15      185.38     18.82 o 
   5   2  19        1.49       15.71     13.70 o 
   6   2  19        0.89        2.12     13.91 o 
  -9   3  19        1.53       20.78     12.81 o 
  -8   3  19       36.73       28.30     13.52 o 
  -7   3  19       83.81      107.78     16.98 o 
  -6   3  19        0.02       19.00     10.75 o 
  -5   3  19       38.11       55.62     13.37 o 
  -4   3  19       30.01       21.52     13.47 o 
  -3   3  19       13.36       37.05     11.57 o 
  -2   3  19       21.69       19.99     12.00 o 
  -1   3  19       37.25       51.31     14.79 o 
   0   3  19      119.89      173.04    234.88 o 
   1   3  19      268.94      194.80     23.34 o 
   2   3  19        8.47       14.50     14.50 o 
   3   3  19       37.68       33.64     15.07 o 
   4   3  19        0.52        8.17     13.93 o 
   5   3  19        0.14        3.25     12.57 o 
   6   3  19        6.35        5.54     14.50 o 
  -9   4  19       33.43       49.05     13.61 o 
  -8   4  19       13.18       30.58     12.44 o 
  -7   4  19        0.73        2.86     12.84 o 
  -6   4  19       12.37        5.59     13.33 o 
  -5   4  19        1.17        0.00     13.61 o 
  -4   4  19       18.74       36.57     13.95 o 
  -3   4  19       16.27       11.37     12.18 o 
  -2   4  19       30.56       37.15     13.74 o 
  -1   4  19       35.84       16.37     15.67 o 
   0   4  19      113.58       91.59     24.68 o 
   1   4  19        0.97       11.62     14.48 o 
   2   4  19        4.57        0.00     14.74 o 
   3   4  19        1.62        7.95     13.84 o 
   4   4  19        0.01       15.77     15.77 o 
   5   4  19       10.87       18.77     13.78 o 
   6   4  19        3.16       14.68     13.32 o 
  -8   5  19        2.47        1.91     11.39 o 
  -7   5  19       17.14       10.55     11.94 o 
  -6   5  19        0.47        7.63     13.08 o 
  -5   5  19      165.06      169.44     19.62 o 
  -4   5  19       45.02       62.84     15.77 o 
  -3   5  19       14.18        8.16     15.18 o 
  -2   5  19        5.66       22.39     12.61 o 
  -1   5  19       68.83       33.85     16.19 o 
   0   5  19        2.42        9.99      9.99 o 
   1   5  19        7.70       18.55     12.26 o 
   2   5  19       47.80       41.65     15.81 o 
   3   5  19        3.05        2.04     13.22 o 
   4   5  19       10.96       10.83     14.63 o 
   5   5  19        9.25       17.91     15.97 o 
  -8   6  19        4.07       13.15     12.05 o 
  -7   6  19        3.80        4.77     11.97 o 
  -6   6  19        1.40        1.00     11.60 o 
  -5   6  19       51.99       44.14     15.59 o 
  -4   6  19        0.01        6.67     14.84 o 
  -3   6  19        6.20       14.49     14.49 o 
  -2   6  19       17.26       10.15     14.20 o 
  -1   6  19        0.04       10.01     10.22 o 
   0   6  19       48.22       45.75      9.98 o 
   1   6  19        0.03       10.42     12.05 o 
   2   6  19       14.21       49.73     14.06 o 
   3   6  19        0.68        4.14     13.95 o 
   4   6  19        0.05        5.47     15.23 o 
   5   6  19       26.37       15.72     16.03 o 
  -7   7  19        6.72        6.59     12.65 o 
  -6   7  19       16.44       41.40     12.72 o 
  -5   7  19        8.78        3.83     13.47 o 
  -4   7  19       46.59       40.14     16.92 o 
  -3   7  19        8.51        7.60     12.55 o 
  -2   7  19       17.51       31.76     12.48 o 
  -1   7  19        2.58        0.00     13.05 o 
   0   7  19        2.35       10.80      8.89 o 
   1   7  19       18.45       32.98     12.27 o 
   2   7  19        0.92        3.00     12.22 o 
   3   7  19        0.13        9.50     12.80 o 
   4   7  19        0.11        1.11     13.31 o 
  -6   8  19        0.34        6.55     11.31 o 
  -5   8  19        6.25        9.47     13.43 o 
  -4   8  19        0.08       12.88     12.88 o 
  -3   8  19        0.06       13.85     13.85 o 
  -2   8  19       44.60       43.83     14.77 o 
  -1   8  19       13.11       11.14     12.67 o 
   0   8  19        1.22        6.83     12.73 o 
   1   8  19        2.53       13.63     11.51 o 
   2   8  19        2.25       14.15     12.42 o 
   3   8  19        4.77       13.56     12.89 o 
  -4   9  19        0.04       10.09     12.25 o 
  -3   9  19        7.95        4.59     13.61 o 
  -2   9  19        2.45       15.42     11.48 o 
  -1   9  19       12.27        4.55     14.43 o 
   0   9  19        4.37        7.89      8.97 o 
   1   9  19        1.79       22.78     12.36 o 
  -8   0  20      162.00      128.10     18.58 o 
  -6   0  20        2.22        6.69     11.36 o 
  -4   0  20       10.87        4.68     10.21 o 
  -2   0  20      361.13      393.09     21.04 o 
   0   0  20      164.52      169.00     12.47 o 
   2   0  20       19.21       13.98     14.65 o 
   4   0  20       39.31       53.47     13.51 o 
   6   0  20      122.84      122.94     18.60 o 
  -9   1  20        0.70        7.41     12.17 o 
  -8   1  20       14.63       24.00     13.42 o 
  -7   1  20       53.91       40.69     16.65 o 
  -6   1  20       19.48       21.95     13.20 o 
  -5   1  20       79.12       46.15     14.40 o 
  -4   1  20        7.71        5.03     12.40 o 
  -3   1  20        0.01       11.46     12.14 o 
  -2   1  20      116.80       72.18     14.31 o 
  -1   1  20        3.54       22.66     10.64 o 
   0   1  20        0.43       72.73     72.73 o 
   1   1  20       35.37       18.43     18.43 o 
   2   1  20      192.38      168.28     20.87 o 
   3   1  20        0.46       10.24     13.81 o 
   4   1  20        8.29       43.26     12.40 o 
   5   1  20        1.07       14.77     13.04 o 
   6   1  20       33.34       68.68     14.72 o 
  -9   2  20        8.48       15.02     12.38 o 
  -8   2  20        0.51       12.29     13.84 o 
  -7   2  20      102.54       96.88     17.72 o 
  -6   2  20       63.60       85.69     15.91 o 
  -5   2  20        6.48        7.14     13.15 o 
  -4   2  20       46.57       38.28     13.71 o 
  -3   2  20      179.45      191.50     18.34 o 
  -2   2  20        5.48        8.41     11.80 o 
  -1   2  20      124.00      100.55     17.52 o 
   0   2  20      243.01      205.77     35.84 o 
   1   2  20       11.54       21.96     15.48 o 
   2   2  20      358.18      373.18     27.30 o 
   3   2  20        0.46        1.04     15.49 o 
   4   2  20        3.88       15.18     15.18 o 
   5   2  20        4.26        9.78     14.39 o 
   6   2  20       12.20       33.19     13.79 o 
  -9   3  20        8.82       20.84     11.03 o 
  -8   3  20        1.18        2.85     12.08 o 
  -7   3  20        0.45        2.86     13.06 o 
  -6   3  20       21.31       42.31     13.89 o 
  -5   3  20        0.41       32.21     12.75 o 
  -4   3  20        1.49        4.47     12.50 o 
  -3   3  20        0.37        6.17     12.11 o 
  -2   3  20       17.02        7.03     14.30 o 
  -1   3  20        3.04        7.01     15.43 o 
   0   3  20       69.01       40.74     63.80 o 
   1   3  20       36.29       19.12     19.12 o 
   2   3  20       23.73       22.93     14.47 o 
   3   3  20        8.93        1.05     13.98 o 
   4   3  20        0.03        7.54     12.55 o 
   5   3  20        2.43       15.02     15.02 o 
   6   3  20        5.88        1.13     14.75 o 
  -8   4  20        0.72       12.49     12.49 o 
  -7   4  20        1.59        5.80     12.80 o 
  -6   4  20        0.01       14.00     14.00 o 
  -5   4  20       29.92       40.77     12.93 o 
  -4   4  20        0.77        9.31     12.25 o 
  -3   4  20        0.73        5.53     13.69 o 
  -2   4  20       32.62       46.24     15.26 o 
  -1   4  20       21.08       16.26     14.87 o 
   0   4  20       16.31       10.65     11.78 o 
   1   4  20        0.35       12.48     12.48 o 
   2   4  20        1.40        0.00     13.41 o 
   3   4  20        1.63        8.35     13.16 o 
   4   4  20        0.92        6.55     14.22 o 
   5   4  20        6.73       32.88     15.14 o 
  -8   5  20        2.44        7.67     13.14 o 
  -7   5  20       29.47       43.80     15.02 o 
  -6   5  20        8.35        8.84     12.73 o 
  -5   5  20        0.00        4.83     14.82 o 
  -4   5  20       44.65       40.08     13.03 o 
  -3   5  20       94.95      103.58     17.47 o 
  -2   5  20        4.05       12.13     13.71 o 
  -1   5  20       34.95        6.50     14.23 o 
   0   5  20       64.83       55.64     11.52 o 
   1   5  20       14.23        3.91     13.74 o 
   2   5  20        3.63       13.33     13.33 o 
   3   5  20        0.56        6.36     12.73 o 
   4   5  20        3.01        6.70     13.06 o 
   5   5  20        8.08       11.36     15.78 o 
  -7   6  20        0.02        8.71     11.88 o 
  -6   6  20        0.09        0.97     12.38 o 
  -5   6  20        8.74       16.59     13.32 o 
  -4   6  20       29.04       19.42     14.14 o 
  -3   6  20        9.05       17.24     15.21 o 
  -2   6  20        3.51        7.63     12.14 o 
  -1   6  20        0.06       24.57     12.34 o 
   0   6  20       35.22       27.23     16.23 o 
   1   6  20        7.03        4.94     13.09 o 
   2   6  20       13.14        7.22     14.75 o 
   3   6  20       13.00       30.12     13.61 o 
   4   6  20        4.54       13.40     14.98 o 
  -6   7  20        1.52       11.94     11.94 o 
  -5   7  20       20.51        7.74     13.68 o 
  -4   7  20        0.87       13.34     13.34 o 
  -3   7  20       17.22       16.37     12.45 o 
  -2   7  20        1.28       12.91     12.91 o 
  -1   7  20       10.06       19.97     12.71 o 
   0   7  20        5.99        4.10     10.65 o 
   1   7  20        0.19        6.99     13.58 o 
   2   7  20        1.09        6.20     12.40 o 
   3   7  20        1.33       16.12     13.30 o 
  -5   8  20        0.03        0.00     11.55 o 
  -4   8  20        3.63       21.83     10.65 o 
  -3   8  20        7.51       34.11     13.51 o 
  -2   8  20        6.74        5.64     12.87 o 
  -1   8  20        1.28        3.80     11.97 o 
   0   8  20        0.21       14.56      8.61 o 
   1   8  20        0.26        1.97     13.95 o 
   2   8  20        6.50       12.27     14.15 o 
  -2   9  20        0.31        3.64     12.88 o 
  -1   9  20        0.16        6.39     12.79 o 
   0   9  20        0.25       10.95     10.95 o 
  -9   0  21       51.94       58.20     14.36 o 
  -7   0  21      135.20      121.35     18.20 o 
  -5   0  21        9.26       18.86     13.40 o 
  -3   0  21       45.77       62.43     13.93 o 
  -1   0  21       13.64        3.96     11.76 o 
   1   0  21        0.10        6.02     13.69 o 
   3   0  21       15.00        1.02     14.58 o 
   5   0  21        1.52        3.38     13.90 o 
  -9   1  21       21.23       20.51     13.65 o 
  -8   1  21       61.62       53.51     16.19 o 
  -7   1  21       30.08       38.30     14.40 o 
  -6   1  21      175.01      188.27     19.25 o 
  -5   1  21       30.94       21.61     12.33 o 
  -4   1  21        5.94       27.41     13.20 o 
  -3   1  21       16.12        6.93     12.95 o 
  -2   1  21       15.92        4.34     13.70 o 
  -1   1  21       17.23       10.38     13.35 o 
   0   1  21      138.23       11.89     40.86 o 
   1   1  21       11.48       16.99     15.07 o 
   2   1  21      230.17      253.79     22.77 o 
   3   1  21       24.21       43.82     15.01 o 
   4   1  21        2.10        8.23     13.34 o 
   5   1  21        1.34       17.35     10.85 o 
   6   1  21        6.90       15.70     12.75 o 
  -9   2  21        1.68       12.35     12.35 o 
  -8   2  21       10.72        3.86     13.17 o 
  -7   2  21       12.10        0.91     14.96 o 
  -6   2  21       20.63       12.27     13.55 o 
  -5   2  21        7.85        0.00     13.88 o 
  -4   2  21       21.89       38.52     14.70 o 
  -3   2  21        0.38       13.31     13.31 o 
  -2   2  21      120.41      125.19     18.27 o 
  -1   2  21       16.13       24.97     14.98 o 
   0   2  21      400.16      249.25     44.73 o 
   1   2  21       12.97        5.53     17.71 o 
   2   2  21      148.58      131.04     21.30 o 
   3   2  21       65.96       84.75     17.63 o 
   4   2  21       24.07       14.64     14.64 o 
   5   2  21        5.91       22.27     14.53 o 
  -8   3  21       20.73       14.48     13.92 o 
  -7   3  21        1.96       10.74     13.65 o 
  -6   3  21       15.08       39.80     15.53 o 
  -5   3  21       54.79       76.66     15.31 o 
  -4   3  21        8.77        1.94     13.45 o 
  -3   3  21       24.48        1.85     15.73 o 
  -2   3  21      246.62      192.75     20.93 o 
  -1   3  21       30.07       33.18     15.31 o 
   0   3  21       28.72       35.46     35.46 o 
   1   3  21        9.36        8.63     14.73 o 
   2   3  21       53.37       12.08     15.52 o 
   3   3  21       38.15       21.03     16.35 o 
   4   3  21       10.19       14.37     14.04 o 
   5   3  21       23.58        4.53     17.90 o 
  -8   4  21        0.36       12.58     11.41 o 
  -7   4  21        8.01       23.59     13.02 o 
  -6   4  21        0.00        9.91     13.35 o 
  -5   4  21        3.67       14.18     14.18 o 
  -4   4  21       19.42        2.92     14.69 o 
  -3   4  21       19.18       15.26     14.24 o 
  -2   4  21      139.20      140.05     18.53 o 
  -1   4  21       94.49       72.79     17.57 o 
   0   4  21       17.82        5.61      9.89 o 
   1   4  21       18.63       20.67     12.72 o 
   2   4  21        2.69       22.60     12.26 o 
   3   4  21        0.64        5.42     12.31 o 
   4   4  21        0.05        4.54     15.39 o 
   5   4  21       50.10       63.42     17.89 o 
  -7   5  21        3.87        8.80     13.67 o 
  -6   5  21        0.87        6.93     12.85 o 
  -5   5  21        2.88       10.96     13.37 o 
  -4   5  21       12.83        9.87     13.36 o 
  -3   5  21       10.34       11.69     14.10 o 
  -2   5  21       13.27        9.62     13.50 o 
  -1   5  21        4.12       10.61     11.27 o 
   0   5  21       29.66        1.44     12.05 o 
   1   5  21        2.26        0.00     12.80 o 
   2   5  21       14.38        2.09     15.46 o 
   3   5  21        3.33        6.59     13.38 o 
   4   5  21        0.00        5.67     14.67 o 
  -7   6  21        0.45        7.70     11.65 o 
  -6   6  21        0.57        0.94     12.49 o 
  -5   6  21        5.99        6.98     13.07 o 
  -4   6  21        5.44        9.90     13.82 o 
  -3   6  21        3.91       11.74     14.04 o 
  -2   6  21        1.61        2.00     12.53 o 
  -1   6  21        0.09        0.95     12.01 o 
   0   6  21       10.27        0.86     12.90 o 
   1   6  21        0.27        6.12     12.45 o 
   2   6  21       26.42       19.01     15.10 o 
   3   6  21        1.19        4.39     13.60 o 
  -6   7  21        4.09        3.83     12.63 o 
  -5   7  21        0.00       12.95     12.95 o 
  -4   7  21        0.46        5.85     12.74 o 
  -3   7  21        2.64        7.81     12.69 o 
  -2   7  21        1.14        0.98     12.38 o 
  -1   7  21        7.86        6.79     12.89 o 
   0   7  21        0.00        5.33     19.23 o 
   1   7  21        0.03       20.39     12.28 o 
   2   7  21        0.25        1.09     13.16 o 
  -4   8  21        0.92       13.01     13.01 o 
  -3   8  21       16.66       23.75     13.83 o 
  -2   8  21        0.02       13.78     13.78 o 
  -1   8  21        0.00        1.89     12.32 o 
   0   8  21        6.38       10.10     17.43 o 
   1   8  21        0.01        2.00     12.52 o 
  -8   0  22      111.67       77.11     17.89 o 
  -6   0  22      169.19      127.83     17.18 o 
  -4   0  22       11.62        5.35     11.89 o 
  -2   0  22       13.86       13.54     13.54 o 
   0   0  22        7.04       10.07     10.07 o 
   2   0  22      323.43      406.95     27.01 o 
   4   0  22        2.01       13.28     13.28 o 
  -8   1  22        4.08       13.37     14.94 o 
  -7   1  22       12.04        6.71     13.92 o 
  -6   1  22       16.28        7.62     13.68 o 
  -5   1  22        1.23        7.50     11.74 o 
  -4   1  22        0.23        6.47     13.84 o 
  -3   1  22      102.37       89.84     16.29 o 
  -2   1  22        6.34       15.91     15.91 o 
  -1   1  22       34.49       59.01     15.86 o 
   0   1  22      172.18       77.88     32.56 o 
   1   1  22       22.86        1.89     16.84 o 
   2   1  22        3.03        8.73     16.12 o 
   3   1  22        0.13        2.07     13.70 o 
   4   1  22        5.27        8.50     13.59 o 
   5   1  22        0.00        9.92     13.96 o 
  -8   2  22       10.79       12.67     13.68 o 
  -7   2  22       28.20       33.40     17.10 o 
  -6   2  22      113.51      113.76     17.73 o 
  -5   2  22       17.55       19.38     14.54 o 
  -4   2  22       28.38       12.44     15.63 o 
  -3   2  22       33.82       49.28     15.74 o 
  -2   2  22        4.64       13.15     17.42 o 
  -1   2  22       29.59       18.77     15.65 o 
   0   2  22      137.16       57.15     57.15 o 
   1   2  22       17.85       16.29     16.29 o 
   2   2  22       13.16       25.37     13.14 o 
   3   2  22        0.40        4.26     13.23 o 
   4   2  22       33.65       21.02     15.32 o 
   5   2  22        0.00       13.58     12.11 o 
  -8   3  22        8.21       12.72     14.52 o 
  -7   3  22        3.72       16.90     13.75 o 
  -6   3  22        0.26        0.95     13.40 o 
  -5   3  22        2.29       17.87     13.80 o 
  -4   3  22        7.16       10.82     12.97 o 
  -3   3  22       52.42       70.03     16.36 o 
  -2   3  22        1.08        2.88     15.75 o 
  -1   3  22        6.38       32.80     13.54 o 
   0   3  22        7.49        8.38      8.98 o 
   1   3  22       14.27       11.05     12.98 o 
   2   3  22       12.38       35.52     14.19 o 
   3   3  22        6.76        2.13     13.83 o 
   4   3  22        0.02       13.61     14.36 o 
   5   3  22        0.04        1.14     16.08 o 
  -7   4  22       21.04       27.91     13.91 o 
  -6   4  22        2.66       11.12     11.53 o 
  -5   4  22       27.67       38.35     14.46 o 
  -4   4  22        0.05       10.04     13.36 o 
  -3   4  22        0.00        2.02     12.67 o 
  -2   4  22        1.08        3.94     14.08 o 
  -1   4  22        7.69       15.74     14.16 o 
   0   4  22        2.14        6.01     15.48 o 
   1   4  22        0.91       11.31     13.21 o 
   2   4  22        5.07        6.36     12.85 o 
   3   4  22        2.81        1.11     13.94 o 
   4   4  22        0.01       10.34     14.75 o 
  -7   5  22        0.49        4.89     11.32 o 
  -6   5  22        1.65        2.06     12.70 o 
  -5   5  22        1.05        3.08     13.69 o 
  -4   5  22        0.19       18.17     12.64 o 
  -3   5  22        2.42       10.04     14.68 o 
  -2   5  22        0.19        7.91     12.26 o 
  -1   5  22        0.00       12.80     12.80 o 
   0   5  22       21.43       10.73     16.14 o 
   1   5  22       10.66       19.73     12.79 o 
   2   5  22        0.04        2.16     13.63 o 
   3   5  22        3.31        2.25     13.58 o 
   4   5  22        1.41       15.23     15.23 o 
  -6   6  22        3.43        4.94     13.35 o 
  -5   6  22        1.01       12.01     14.71 o 
  -4   6  22        5.05       19.04     12.33 o 
  -3   6  22        0.58       28.06     10.81 o 
  -2   6  22        1.76        4.01     11.91 o 
  -1   6  22        6.10       11.00     13.78 o 
   0   6  22        0.00        2.23     10.14 o 
   1   6  22        1.24       12.58     14.74 o 
   2   6  22       22.89       32.38     13.99 o 
   3   6  22        0.24       11.13     15.29 o 
  -5   7  22        5.15        0.00     13.33 o 
  -4   7  22        0.76        9.80     11.74 o 
  -3   7  22        1.62       14.71     11.88 o 
  -2   7  22        2.18       13.04     13.04 o 
  -1   7  22        1.52       20.73     11.75 o 
   0   7  22        0.44        3.31      8.97 o 
   1   7  22        0.84        4.13     13.44 o 
  -2   8  22        1.45       12.38     13.15 o 
  -1   8  22        0.07        5.71     12.63 o 
  -7   0  23        0.06        6.71     12.68 o 
  -5   0  23       10.47       14.18     13.98 o 
  -3   0  23       49.46       19.26     14.64 o 
  -1   0  23        9.79       22.41     13.38 o 
   1   0  23       70.70      102.28     18.52 o 
   3   0  23       30.35       13.85     14.40 o 
  -8   1  23        0.15        4.82     12.14 o 
  -7   1  23       13.62       22.70     13.87 o 
  -6   1  23       18.89        5.88     15.27 o 
  -5   1  23        1.85       18.63     13.47 o 
  -4   1  23      125.45       97.28     16.27 o 
  -3   1  23       22.04       41.40     14.58 o 
  -2   1  23       18.35       34.31     15.19 o 
  -1   1  23       10.01        9.52     15.23 o 
   0   1  23       79.83       71.98     16.69 o 
   1   1  23       12.48       25.94     25.94 o 
   2   1  23        0.00        6.08     15.09 o 
   3   1  23        1.36       22.98     14.47 o 
   4   1  23        2.31       19.41     13.21 o 
  -8   2  23        2.04        6.86     12.30 o 
  -7   2  23       50.95       30.06     16.83 o 
  -6   2  23       12.05        8.10     15.47 o 
  -5   2  23        4.95       12.06     14.12 o 
  -4   2  23        2.53       10.96     12.74 o 
  -3   2  23        0.01       13.28     13.28 o 
  -2   2  23       34.42       45.22     16.29 o 
  -1   2  23       15.91       31.46     15.67 o 
   0   2  23        1.89       35.80     35.80 o 
   1   2  23        6.01       11.22     14.35 o 
   2   2  23        0.98       24.26     12.35 o 
   3   2  23        8.52       24.11     11.83 o 
   4   2  23        9.90        9.03     13.92 o 
  -7   3  23        0.05       12.05     14.15 o 
  -6   3  23       10.74       22.46     13.43 o 
  -5   3  23        2.49        5.17     13.55 o 
  -4   3  23       10.85       11.20     14.31 o 
  -3   3  23       29.76       33.33     14.98 o 
  -2   3  23      104.96      105.27     17.64 o 
  -1   3  23        1.01       13.09     14.11 o 
   0   3  23        0.03       11.18     11.18 o 
   1   3  23        1.82       14.66     15.22 o 
   2   3  23       13.26       14.01     14.34 o 
   3   3  23        1.84       11.18     14.69 o 
   4   3  23        0.83        2.34     14.44 o 
  -7   4  23        0.80        3.05     12.92 o 
  -6   4  23        0.37       24.55     12.82 o 
  -5   4  23        0.67        8.26     12.77 o 
  -4   4  23        0.03       14.69     14.69 o 
  -3   4  23        2.97       25.58     13.06 o 
  -2   4  23        0.64        4.08     13.46 o 
  -1   4  23        1.85       18.29     12.68 o 
   0   4  23       22.42       30.04      9.98 o 
   1   4  23        0.13        2.09     13.05 o 
   2   4  23        0.03       16.48     11.89 o 
   3   4  23        4.36        4.52     15.05 o 
  -6   5  23       17.43        3.02     14.35 o 
  -5   5  23        0.58       13.37     11.88 o 
  -4   5  23        2.35        8.26     14.57 o 
  -3   5  23       19.51        7.15     15.45 o 
  -2   5  23        1.20        3.06     12.91 o 
  -1   5  23        0.05        7.20     13.44 o 
   0   5  23        0.02        3.61      9.42 o 
   1   5  23        0.33        1.06     12.47 o 
   2   5  23        3.17        2.21     13.98 o 
   3   5  23        0.44       13.64     13.95 o 
  -5   6  23        2.34       10.07     13.42 o 
  -4   6  23        8.78        6.10     13.65 o 
  -3   6  23        0.20        9.08     13.23 o 
  -2   6  23        0.75        9.06     14.53 o 
  -1   6  23        0.00        5.08     12.87 o 
   0   6  23        0.10       10.19     10.27 o 
   1   6  23        0.01        1.10     14.08 o 
   2   6  23        2.11        2.18     14.30 o 
  -4   7  23       19.55       39.28     12.21 o 
  -3   7  23        0.26        0.00     13.85 o 
  -2   7  23        0.86        4.94     12.73 o 
  -1   7  23        0.02       20.88     11.50 o 
   0   7  23        1.27       10.05     15.18 o 
  -6   0  24        0.05        4.94     14.72 o 
  -4   0  24        3.98        5.81     13.95 o 
  -2   0  24        0.05       13.86     13.86 o 
   0   0  24      391.75      460.18     29.82 o 
   2   0  24      111.14      128.08     17.42 o 
   4   0  24        2.27        6.90     16.07 o 
  -7   1  24        8.50       14.02     13.72 o 
  -6   1  24        4.75       15.19     12.75 o 
  -5   1  24       31.50       32.57     15.38 o 
  -4   1  24        0.76        0.99     14.73 o 
  -3   1  24        3.28       28.09     12.72 o 
  -2   1  24       32.45       57.59     14.51 o 
  -1   1  24        4.56       16.85     15.20 o 
   0   1  24        8.68       14.99     14.99 o 
   1   1  24      119.27      103.83     22.94 o 
   2   1  24        0.41       15.36     15.36 o 
   3   1  24        8.68        7.53     13.82 o 
   4   1  24        0.00        1.09     14.02 o 
  -7   2  24        3.97        5.10     13.15 o 
  -6   2  24        1.10        5.17     12.18 o 
  -5   2  24        6.43       14.49     12.79 o 
  -4   2  24        9.42       20.65     13.51 o 
  -3   2  24        2.48        3.12     14.71 o 
  -2   2  24        0.05        2.01     14.65 o 
  -1   2  24       68.10       67.30     16.59 o 
   0   2  24        3.30        0.17     10.56 o 
   1   2  24        9.29        5.28     15.70 o 
   2   2  24        0.51        0.00     14.32 o 
   3   2  24        5.00       11.15     14.34 o 
  -7   3  24        0.05        4.07     12.86 o 
  -6   3  24        2.62       13.46     14.56 o 
  -5   3  24       10.40       12.61     12.81 o 
  -4   3  24       60.75       95.18     15.18 o 
  -3   3  24       24.57       14.54     15.20 o 
  -2   3  24       13.94        2.10     14.94 o 
  -1   3  24        0.00       13.47     14.57 o 
   0   3  24       14.56        5.16     10.88 o 
   1   3  24        8.86       26.87     13.98 o 
   2   3  24        9.38       14.38     14.61 o 
   3   3  24       14.26        5.72     15.27 o 
  -6   4  24        6.76       16.05     16.05 o 
  -5   4  24        0.13       14.02     14.02 o 
  -4   4  24       19.61       48.20     11.97 o 
  -3   4  24        2.59        4.17     14.10 o 
  -2   4  24        9.89       16.65     15.04 o 
  -1   4  24        0.45        5.26     13.53 o 
   0   4  24        1.88        7.01     10.38 o 
   1   4  24        2.74       14.83     14.83 o 
   2   4  24        1.75        8.99     13.32 o 
   3   4  24        0.02        3.41     15.51 o 
  -5   5  24        0.00        1.06     12.99 o 
  -4   5  24       16.10        3.09     13.37 o 
  -3   5  24        2.88       10.38     13.84 o 
  -2   5  24       10.43       28.09     14.04 o 
  -1   5  24        0.54       18.79     12.01 o 
   0   5  24        4.96       21.72      9.32 o 
   1   5  24        0.91       34.65     12.58 o 
   2   5  24        0.40       16.70     12.36 o 
  -4   6  24        0.03        5.10     13.45 o 
  -3   6  24        1.04       10.15     12.13 o 
  -2   6  24        8.12       13.32     14.66 o 
  -1   6  24        0.31        1.06     12.02 o 
   0   6  24        0.01        5.63      9.43 o 
  -7   0  25       14.26       19.86     14.27 o 
  -5   0  25        2.82       14.18     13.68 o 
  -3   0  25       52.65       25.85     14.76 o 
  -1   0  25       33.20       51.99     16.44 o 
   1   0  25      117.93      158.13     19.62 o 
   3   0  25       31.57       20.00     14.60 o 
  -7   1  25        2.35       16.26     11.30 o 
  -6   1  25        0.17        4.15     13.53 o 
  -5   1  25        0.13       16.70     13.17 o 
  -4   1  25        0.58        6.30     14.00 o 
  -3   1  25        0.82        7.25     14.29 o 
  -2   1  25        1.94        0.98     13.87 o 
  -1   1  25        3.14        6.13     13.76 o 
   0   1  25        6.37       11.12     11.12 o 
   1   1  25        8.21       22.62     22.62 o 
   2   1  25       21.04        9.64     14.66 o 
   3   1  25        0.00       15.15     12.77 o 
  -6   2  25        7.77       23.05     13.30 o 
  -5   2  25        0.33       11.62     12.98 o 
  -4   2  25        1.06        4.29     13.81 o 
  -3   2  25       24.62       33.81     14.67 o 
  -2   2  25       52.18       75.68     16.25 o 
  -1   2  25        8.75       11.51     15.31 o 
   0   2  25        6.52        6.77     10.96 o 
   1   2  25        0.04       12.90     12.90 o 
   2   2  25        0.41       14.36     13.63 o 
   3   2  25        4.32       14.68     14.88 o 
  -6   3  25        6.49       30.43     12.22 o 
  -5   3  25        4.88       21.26     13.84 o 
  -4   3  25        5.29        4.32     14.52 o 
  -3   3  25        0.26        4.28     12.95 o 
  -2   3  25        3.71        4.30     13.86 o 
  -1   3  25        0.34        1.07     13.94 o 
   0   3  25        8.93       10.19     11.31 o 
   1   3  25        7.21       13.22     15.65 o 
   2   3  25        0.00        0.00     14.60 o 
  -5   4  25       16.46       17.89     14.37 o 
  -4   4  25        0.71        7.40     13.17 o 
  -3   4  25        7.08        7.43     13.94 o 
  -2   4  25       18.01        5.30     16.00 o 
  -1   4  25        2.47        1.04     14.02 o 
   0   4  25        2.17       19.24     10.30 o 
   1   4  25        0.17       11.00     13.68 o 
  -4   5  25        1.46        9.38     13.20 o 
  -3   5  25        0.71        6.26     14.75 o 
  -2   5  25        0.26       10.46     13.70 o 
  -1   5  25        0.32        8.40     14.02 o 
   0   5  25        3.34        7.96      8.83 o 
  -6   0  26       55.65       88.44     14.27 o 
  -4   0  26        8.82       14.60     14.60 o 
  -2   0  26        8.61        5.05     12.13 o 
   0   0  26       36.58       13.73     11.04 o 
   2   0  26       87.10       85.40     18.22 o 
  -6   1  26        0.62        7.35     13.07 o 
  -5   1  26        0.08        5.33     12.68 o 
  -4   1  26       23.04       47.95     14.64 o 
  -3   1  26        3.72        1.05     14.63 o 
  -2   1  26        3.74       27.46     14.41 o 
  -1   1  26       12.81       19.92     14.39 o 
   0   1  26        6.02        9.10     12.66 o 
   1   1  26        0.06        3.23     15.55 o 
   2   1  26        4.08       14.05     15.13 o 
  -5   2  26        2.77        3.20     13.03 o 
  -4   2  26        0.00       15.01     15.01 o 
  -3   2  26        7.42        2.10     14.84 o 
  -2   2  26        0.50        3.27     14.03 o 
  -1   2  26        5.72       12.92     15.75 o 
   0   2  26        9.04       23.58     10.98 o 
   1   2  26        0.52       18.67     13.12 o 
  -5   3  26       10.52       20.32     12.60 o 
  -4   3  26        1.60        1.11     12.96 o 
  -3   3  26        5.79        1.03     13.81 o 
  -2   3  26       13.69       18.34     13.68 o 
  -1   3  26        9.23        1.03     14.78 o 
   0   3  26        0.07       18.26     19.65 o 
   1   3  26        0.13        1.12     14.40 o 
  -4   4  26       15.01       11.74     13.00 o 
  -3   4  26       10.57        4.26     13.46 o 
  -2   4  26        0.47       11.76     14.45 o 
  -1   4  26        1.63        6.48     13.96 o 
   0   4  26        0.86        2.75      8.90 o 
  -5   0  27        0.00        5.24     13.42 o 
  -3   0  27        0.90       12.53     13.03 o 
  -1   0  27        3.42       10.35     13.67 o 
   1   0  27        1.06       25.49     14.96 o 
  -5   1  27        0.99        8.60     13.53 o 
  -4   1  27        2.87        7.59     14.68 o 
  -3   1  27        5.90       16.11     12.75 o 
  -2   1  27        2.77       10.74     15.19 o 
  -1   1  27        3.49        1.10     14.53 o 
   0   1  27        1.31        6.23     10.51 o 
  -4   2  27        7.31       11.92     14.31 o 
  -3   2  27        0.47       12.02     14.14 o 
  -2   2  27        2.98        6.49     13.06 o 
  -1   2  27       10.25        1.11     14.50 o 
   0   2  27        3.05        9.21     11.99 o 
  -3   3  27        2.51        1.08     14.27 o 
  -2   3  27        3.45       11.98     13.76 o 
  -1   3  27        0.25       16.09     16.09 o 
  -2   0  28        7.44        6.30     14.48 o 
                                                 
